# Supplementary material for: Evolution of Pseudomonas aeruginosa toward higher fitness under standard laboratory conditions
Source: ISME J. 2020 Dec 3;15(4):1165–77. doi: 10.1038/s41396-020-00841-6 (PMC8115180; doi:10.1038/s41396-020-00841-6)
Supplement: Supplementary file 2 — Table S1 [file 41396_2020_841_MOESM2_ESM.xlsx]

## Sheet: Supplementary_table_2
Table S1. Changes of gene expression in P. aeruginosa WBN clones in comparison with the starting cell line. The genes that were not expressed in WBN clones 1-6 and 5-3 due to large deletions (in both clones, the deletion size was between 5.251897 Mbp and 5.359317 Mbp) were excluded from the analysis.
Locus tag, gene	WBN1-1		WBN1-4		WBN1-6		WBN2-1		WBN2-3		WBN2-4		WBN4-1		WBN4-4		WBN4-5		WBN5-2		WBN5-3		WBN5-5		WBN6-2		WBN6-3		WBN6-6
	log2 of fold change	adjusted p-value	log2 of fold change	adjusted p-value	log2 of fold change	adjusted p-value	log2 of fold change	adjusted p-value	log2 of fold change	adjusted p-value	log2 of fold change	adjusted p-value	log2 of fold change	adjusted p-value	log2 of fold change	adjusted p-value	log2 of fold change	adjusted p-value	log2 of fold change	adjusted p-value	log2 of fold change	adjusted p-value	log2 of fold change	adjusted p-value	log2 of fold change	adjusted p-value	log2 of fold change	adjusted p-value	log2 of fold change	adjusted p-value
PA0263.1,tRNA-Arg	0.0376527	NA	0.749477	NA	0.33493	NA	0.317657	NA	0.12447	NA	-0.0650456	NA	0.664813	NA	1.39845	NA	1.41135	NA	-1.18956	0.9999	-0.227136	0.99984	0.415107	NA	1.66749	NA	-0.44835	0.996234	0.190604	NA
PA0296-PA0297,P1	0.143175	0.999949	-0.337247	0.99912	-0.273751	0.989091	0.0766029	0.941419	-0.0597314	0.994224	-0.920029	0.401836	-0.0143542	0.994311	0.287548	0.723255	0.0341102	0.990158	-0.00208067	0.9999	-0.406	0.99984	-0.185573	0.880156	-0.711206	0.52146	-0.360263	0.996234	-0.162418	0.924214
PA0826.2,ssrA	-0.419513	0.999949	-0.599128	0.99912	-0.203305	0.999941	-0.0961575	0.943565	-0.50599	0.943774	-0.108813	0.988622	-0.3069	0.923056	-0.18172	0.879133	-0.869615	0.673231	-0.280811	0.9999	-0.353737	0.99984	-1.13602	0.236162	-0.33897	0.907694	-0.669152	0.996234	-0.282874	0.892713
PA0836.1,P5	-0.803414	NA	0.935631	NA	2.01355	NA	-0.74667	NA	-0.940623	NA	-0.176522	NA	0.435405	NA	1.70862	NA	0.501338	NA	0.243659	0.9999	1.75155	0.99984	1.82794	NA	-0.218643	NA	-0.925223	0.996234	0.765944	NA
PA0887.1,P7	-0.11367	0.999949	0.187476	0.99912	0.91005	0.95309	1.76534	0.258719	1.04375	0.895289	1.16148	0.809878	0.872469	0.816692	1.22153	0.494064	0.838027	0.833922	0.0961454	0.9999	0.149648	0.99984	0.515785	0.844623	0.435503	0.937366	1.43283	0.996234	0.54924	0.870951
PA0976.1,tRNA-Lys	0.231411	NA	-1.71642	NA	1.21381	NA	-2.86946	NA	-3.04946	NA	-3.21908	NA	-0.889675	NA	0.942208	NA	1.32394	NA	-1.00438	0.9999	0.188827	0.99984	1.13318	NA	0.0446898	NA	-3.03818	0.996234	0.15455	NA
PA1030.1,P8	0.185164	0.999949	-0.327772	0.99912	0.0711854	0.999941	-0.0500866	NA	-0.229647	0.989226	0.0420643	NA	0.0761267	NA	1.37451	NA	0.451148	NA	-1.07444	0.9999	-0.922407	0.99984	0.703354	0.686407	0.112921	NA	0.369132	0.996234	0.612168	NA
PA1052-PA1053,sRNA622	-0.430283	0.999949	-0.695468	0.99912	-0.22953	0.999941	0.199179	0.884411	-0.41785	0.965366	0.216761	0.979891	-0.17989	0.966284	0.227062	0.853585	-0.764684	0.750271	-0.347197	0.9999	-0.369948	0.99984	-0.566395	0.676022	-0.0841341	0.988917	-0.381289	0.996234	0.0357006	0.992315
PA1324.1,P9	0.240658	0.999949	0.207763	0.99912	0.424931	0.999941	-0.0926409	0.967638	-0.254902	0.98886	-0.0374653	0.997425	0.081573	0.984909	0.511335	0.767231	0.781667	0.82846	0.270655	0.9999	0.272933	0.99984	0.395827	0.874013	0.0395779	0.998743	0.747445	0.996234	0.338284	0.922748
PA14_00010,dnaA	0.293806	0.999949	0.208421	0.99912	0.163826	0.999941	0.617469	0.260233	0.267322	0.956484	0.42488	0.796444	0.133539	0.949725	0.457361	0.45501	0.113751	0.940804	0.11436	0.9999	0.014764	0.99984	0.0171285	0.990452	-0.0398407	0.99253	0.0292383	0.996234	0.075427	0.963071
PA14_00020,dnaN	0.094101	0.999949	-0.0619533	0.99912	-0.256293	0.953264	0.00261511	0.997447	-0.120164	0.979527	0.0119102	0.997425	-0.2779	0.7886	-0.0235015	0.971949	-0.203339	0.874947	-0.0943027	0.9999	-0.229367	0.99984	-0.271171	0.652683	-0.504932	0.470355	-0.317857	0.996234	-0.272055	0.732908
PA14_00030,recF	0.0691356	0.999949	0.455099	0.99912	0.449981	0.926908	0.92293	0.124187	0.571503	0.824601	0.574677	0.702663	0.179062	0.935017	0.597707	0.369353	0.233793	0.900482	0.0970372	0.9999	0.0428627	0.99984	0.0520953	0.969771	0.180398	0.930641	0.211209	0.996234	0.1558	0.918136
PA14_00050,gyrB	0.130142	0.999949	0.0644836	0.99912	-0.0448053	0.999941	0.251222	0.70672	0.0168786	0.995878	0.172538	0.977083	0.0766465	0.971103	0.0694862	0.93273	-0.0165831	0.994652	0.0921467	0.9999	0.00227297	0.99984	-0.0991965	0.930564	-0.147712	0.948427	-0.0310271	0.996234	-0.0646358	0.970927
PA14_00060	0.117193	0.999949	0.147433	0.99912	-0.099275	0.999941	0.451003	0.356561	-0.318004	0.913829	-0.390104	0.791168	-0.389738	0.703626	0.0246749	0.973519	-0.0205854	0.990398	-0.0460946	0.9999	-0.551993	0.871985	-0.0717253	0.941081	-0.51681	0.502826	0.130167	0.996234	-0.471083	0.472224
PA14_00070	-0.0148544	0.999949	0.242385	0.99912	0.155901	0.999941	0.521142	0.402802	0.027859	0.995878	-0.175872	0.978766	-0.270803	0.864891	0.0347815	0.969448	0.0754188	0.970655	0.0846675	0.9999	-0.385385	0.99984	0.0614685	0.963881	-0.377076	0.794683	0.0982423	0.996234	-0.199363	0.883431
PA14_00080	-0.70913	0.999949	-1.26602	0.99912	-0.599689	0.989091	-0.951412	0.56221	-0.153881	0.993188	-0.691781	0.942793	0.227091	0.971103	0.585792	0.74339	0.288551	0.945748	-0.492108	0.9999	0.165193	0.99984	1.20507	0.488472	0.433336	0.932222	0.0484236	0.996234	0.505697	0.880087
PA14_00090,glyS	0.0732837	0.999949	0.0821341	0.99912	0.0213622	0.999941	0.243333	0.752753	-0.0276754	0.995878	0.0541981	0.990354	-0.21577	0.922558	0.278333	0.714939	-0.210327	0.906724	0.0919507	0.9999	-0.29703	0.99984	-0.0649371	0.963881	-0.388987	0.802087	-0.3014	0.996234	-0.358818	0.755534
PA14_00100,glyQ	0.102975	0.999949	0.577324	0.596936	0.495355	0.763525	0.942885	0.0357958	0.552423	0.712006	0.29382	0.886837	0.308453	0.7886	0.879273	0.0838387	0.401163	0.74087	0.347614	0.9999	0.0442831	0.99984	0.308973	0.642064	0.252551	0.856525	0.287022	0.996234	0.18321	0.863595
PA14_00110,tag	0.215105	0.999949	0.0457202	0.99912	-0.349224	0.989091	-0.258636	0.828035	-0.191207	0.983279	0.102772	0.988622	0.0152465	0.994877	0.128311	0.916807	-0.515143	0.828156	0.257345	0.9999	0.273547	0.99984	0.171985	0.922462	0.233424	0.945988	-0.309745	0.996234	-0.101253	0.970865
PA14_00120	-0.0860727	0.999949	0.282182	0.99912	0.119915	0.999941	0.298529	0.534215	0.150451	0.979527	0.144727	0.96985	-0.189619	0.871682	0.208611	0.694765	-0.110882	0.932708	-0.0708821	0.9999	-0.0716013	0.99984	-0.0393579	0.967936	-0.203176	0.874825	-0.220135	0.996234	-0.0835579	0.947716
PA14_00130	0.307938	0.999949	0.133494	0.99912	0.753495	0.328923	0.774988	0.16061	0.538728	0.814601	0.235784	0.946708	0.268792	0.84371	0.631478	0.293671	0.553743	0.649095	0.212036	0.9999	-0.140181	0.99984	0.623285	0.291797	0.234353	0.888996	0.283192	0.996234	0.38429	0.66604
PA14_00140	-0.348056	0.999949	-0.0133568	0.99912	0.214414	0.999941	0.00104156	0.999378	-0.614893	0.869932	-0.399986	0.932883	-0.708716	0.677857	0.569223	0.544485	0.0603053	0.982888	-0.295074	0.9999	-1.19609	0.39506	-0.0970403	0.957765	-0.515984	0.788764	-0.427257	0.996234	-0.571518	0.665853
PA14_00150	0.369567	0.999949	-0.463764	0.99912	-0.560438	0.979565	-0.765235	NA	-0.85296	0.915436	-0.878121	NA	-0.558617	NA	-0.0817942	NA	0.408323	NA	-0.625517	0.9999	-0.793797	0.99984	0.251727	0.919146	-0.311824	NA	0.326281	0.996234	0.24974	NA
PA14_00160	-0.173797	0.999949	0.152012	0.99912	0.322612	0.957256	0.603074	0.297669	0.0335633	0.995065	-0.186089	0.96985	-0.13365	0.957253	0.24387	0.722219	0.311412	0.834647	0.079945	0.9999	-0.234787	0.99984	-0.0475662	0.970406	-0.0967578	0.972332	0.372988	0.996234	-0.246102	0.837284
PA14_00170,trkA	-0.0752082	0.999949	0.0162047	0.99912	0.178648	0.996384	0.405354	0.413273	0.0186156	0.995878	0.0802593	0.983034	-0.189454	0.889592	0.185244	0.752657	-0.0529969	0.973219	-0.100309	0.9999	-0.345223	0.99984	-0.269325	0.690798	-0.129088	0.941833	0.030891	0.996234	-0.18683	0.85585
PA14_00180,sun	0.143489	0.999949	0.150743	0.99912	0.368887	0.929551	0.676891	0.1834	0.174618	0.979527	0.118117	0.979891	-0.232078	0.863235	0.498212	0.374003	0.0984351	0.946638	0.0609265	0.9999	-0.248867	0.99984	-0.136074	0.885696	0.0305076	0.997342	0.0632374	0.996234	-0.0572166	0.970927
PA14_00190,fmt	0.11515	0.999949	0.150746	0.99912	0.209906	0.972797	0.507167	0.222906	0.14177	0.979527	-0.0952126	0.979891	-0.335382	0.703626	0.266962	0.58571	0.219699	0.841578	0.0986671	0.9999	-0.0859907	0.99984	-0.0919078	0.910323	-0.107596	0.946814	0.212421	0.996234	-0.243748	0.742433
PA14_00200,def	0.0260208	0.999949	0.0888108	0.99912	0.0295996	0.999941	0.440608	0.543892	-0.0271983	0.995878	-0.124319	0.980302	-0.1406	0.958541	0.202168	0.810922	0.0432096	0.988299	0.153742	0.9999	-0.229297	0.99984	-0.0809034	0.958239	-0.213421	0.924744	0.019344	0.996234	-0.194258	0.903538
PA14_00210	0.229594	0.999949	0.453551	0.988194	0.137197	0.999941	0.50621	0.347063	0.492832	0.824601	0.631371	0.501938	0.335673	0.781824	0.496952	0.390816	-0.0275997	0.989153	0.178149	0.9999	0.344398	0.99984	-0.0658019	0.956516	-0.0286001	0.997758	0.230386	0.996234	0.0253661	0.990614
PA14_00230,smf	-0.432447	NA	-0.326924	0.99912	-0.154352	0.999941	-2.36279	NA	-0.961356	NA	-0.617399	NA	0.532096	NA	0.631474	NA	1.04733	NA	-0.0609705	0.9999	0.149531	0.99984	1.2374	0.654572	0.724661	NA	0.167945	0.996234	-0.640132	NA
PA14_00240	0.0704575	0.999949	-0.0763253	0.99912	0.0708717	0.999941	0.00933145	0.993278	-0.493669	0.850986	-0.299392	0.919907	-0.129799	0.958541	-0.469653	0.497182	-0.144899	0.928269	0.398684	0.9999	-0.189706	0.99984	-0.10281	0.929439	-0.519658	0.606581	-0.465105	0.996234	-0.438946	0.6281
PA14_00250,qor	0.0804049	0.999949	0.34463	0.99912	-0.264755	0.989091	-0.179386	0.840806	0.320463	0.956484	0.164318	0.979891	-0.161401	0.952651	-0.239707	0.770383	-0.30529	0.871647	0.163797	0.9999	0.310943	0.99984	0.166238	0.893442	0.238654	0.910012	-0.00550638	0.996589	0.0590969	0.976054
PA14_00280,hemF	0.177203	0.999949	-0.111354	0.99912	0.23147	0.969079	-0.0523374	0.934607	0.263526	0.921422	0.115625	0.979891	0.0504457	0.971103	-0.190003	0.710084	-0.228817	0.8373	0.261368	0.9999	0.25978	0.99984	0.0786221	0.925665	0.308829	0.743335	-0.356031	0.996234	0.348978	0.584752
PA14_00290,aroE	-0.236992	0.999949	-0.168422	0.99912	0.121094	0.999941	-0.665121	0.274203	-0.23126	0.965887	-0.245111	0.950333	-0.433441	0.739254	-0.537745	0.418141	-0.371699	0.797563	0.183138	0.9999	-0.0375408	0.99984	-0.242426	0.793429	-0.257579	0.881312	-0.584405	0.996234	-0.291009	0.795792
PA14_00300,plcB	0.410664	0.999949	0.240381	0.99912	-0.478984	0.953264	-0.278519	0.785548	0.0550158	0.994273	-0.174505	0.979891	-0.460596	0.820833	-0.481414	0.623718	-0.13297	0.958942	-0.0489089	0.9999	0.686088	0.99984	-0.0314706	0.987538	-0.262808	0.924023	0.0753335	0.996234	-0.654609	0.59829
PA14_00310	-0.17691	0.999949	-0.00173623	0.999721	-0.716443	0.95309	-0.318326	0.843833	-0.380965	0.979527	-0.605705	0.924979	-1.26297	0.586787	-1.3327	0.313403	-0.795458	0.783562	-0.131876	0.9999	0.383197	0.99984	-0.559625	0.761245	-1.19011	0.542525	-0.29827	0.996234	-1.57988	0.268959
PA14_00320	-0.0396636	0.999949	0.471941	0.99912	-0.26262	0.999941	0.171617	0.913168	0.0222092	0.996621	-0.253539	0.979891	-0.647573	0.808802	-0.820563	0.533131	-0.831704	0.755739	-0.163362	0.9999	0.653115	0.99984	-0.368052	0.844623	-1.13171	0.528664	0.0999733	0.996234	-0.999436	0.529944
PA14_00340	-0.425864	NA	-1.49069	0.99912	-1.87182	0.878256	-1.21487	NA	-1.3956	NA	-1.53391	NA	0.520533	NA	1.00016	NA	0.743254	NA	-0.668421	0.9999	-0.98761	0.99984	1.71355	0.466228	0.990103	NA	-1.64377	0.996234	0.412707	NA
PA14_00360	-0.742688	NA	-0.655851	0.99912	0.169122	0.999941	-1.01881	NA	-0.846301	NA	-0.0107692	NA	0.368169	NA	1.59769	NA	0.591618	NA	-0.444833	0.9999	-1.12087	0.99984	1.5817	0.538832	0.579869	NA	-0.427072	0.996234	0.778893	NA
PA14_00380,betC	-0.0429576	0.999949	-0.419471	0.99912	-0.541326	0.989091	-0.204205	0.921637	-0.317126	0.981438	-0.291047	0.979891	0.718842	0.835289	1.32836	0.374003	1.02595	0.755739	-0.673829	0.9999	-0.355452	0.99984	1.70492	0.229535	1.27159	0.579794	-0.0809906	0.996234	0.910636	0.687509
PA14_00400	0.331388	0.999949	0.0166527	0.99912	0.0683942	0.999941	-0.00164579	0.998554	0.120473	0.979527	-0.0522102	0.98936	-0.227183	0.850415	-0.0461029	0.943704	-0.270834	0.82846	0.0676266	0.9999	-0.250335	0.99984	0.106914	0.909716	-0.655473	0.35443	-0.105379	0.996234	-0.0805601	0.951132
PA14_00410	-0.0190644	0.999949	-0.272159	0.99912	-0.713035	0.839542	-0.596146	NA	-0.718557	0.837401	-0.733884	NA	-0.867075	0.572131	-0.622045	NA	-0.304589	0.900482	-0.218036	0.9999	-0.131358	0.99984	-0.0607236	0.970435	-0.962232	NA	-0.484714	0.996234	-0.505641	NA
PA14_00420	1.30542	NA	-0.072134	0.99912	0.12582	0.999941	0.0768557	NA	0.141062	NA	0.486154	NA	0.820993	NA	1.27352	NA	0.859677	NA	-0.0600068	0.9999	-0.404085	0.99984	1.23573	0.474184	1.16384	NA	-0.225167	0.996234	0.598037	NA
PA14_00430,bvga	-0.140478	0.999949	0.209732	0.99912	0.423619	0.979565	0.614372	0.55612	0.24475	0.979675	0.32476	0.968868	0.72096	0.730527	1.29782	0.20176	1.16132	0.535346	-0.275645	0.9999	0.11093	0.99984	1.59266	0.0976487	1.00304	0.506434	0.466274	0.996234	1.01301	0.41759
PA14_00440,trpA	0.082056	0.999949	-0.564874	0.99912	-0.604355	0.94257	-0.805079	NA	-0.0933159	0.993188	-0.430319	NA	-0.460528	0.839092	-0.217391	0.846876	-0.837254	0.698138	-0.0461507	0.9999	-0.264767	0.99984	-0.13316	0.940101	-0.128917	0.976803	-0.424176	0.996234	-0.511597	NA
PA14_00450,trpB	0.0532631	0.999949	-0.10168	0.99912	-0.327743	0.929219	-0.092145	0.882846	0.220473	0.956484	0.100963	0.979891	-0.150542	0.921659	-0.101347	0.857906	-0.441403	0.660649	-0.0327162	0.9999	-0.039109	0.99984	0.175786	0.801892	0.0397454	0.988116	-0.212176	0.996234	0.08514	0.943285
PA14_00460,trpI	-0.184566	0.999949	0.440697	0.99912	0.747457	0.51694	1.2187	0.0231919	0.468325	0.867022	0.30048	0.936317	0.0574118	0.979287	0.80816	0.218692	0.308986	0.86258	-0.0912287	0.9999	-0.108311	0.99984	0.318476	0.728782	0.264888	0.888398	0.711847	0.996234	0.0321613	0.990614
PA14_00470	-0.202071	0.999949	-0.0950148	0.99912	-0.159719	0.999941	-0.746278	0.306965	-0.206036	0.979527	0.186108	0.979891	-0.0955668	0.971103	-0.433003	0.615061	-0.480804	0.782602	-0.650391	0.9999	0.176935	0.99984	-0.665682	0.410131	-0.234696	0.923376	0.683332	0.996234	0.0164762	0.994793
PA14_00480	0.0388386	0.999949	-0.706556	0.918619	-0.665473	0.840997	-0.805656	0.299514	-1.04223	0.537154	-0.978853	0.429879	-1.18599	0.229778	-1.31382	0.0978218	-0.737644	0.665422	-0.383517	0.9999	-0.715854	0.99984	-1.56613	0.0333894	-0.909986	0.442355	-0.478242	0.996234	-0.874823	0.360417
PA14_00490	-2.48056	1.75e-09	-2.38113	2.58e-08	-0.889575	0.234246	-0.343984	0.5976	0.620746	0.75115	-0.626111	0.625101	-1.25759	0.0313935	-1.03889	0.0949762	-0.979148	0.265594	-0.399273	0.9999	0.131705	0.99984	-0.751957	0.230402	-0.239845	0.895677	0.38021	0.996234	-0.327475	0.760784
PA14_00510	-1.11626	0.738461	-1.05079	0.686168	-0.514815	0.969079	-1.10561	0.265344	0.317514	0.979527	0.00353302	0.99933	0.0811249	0.981006	0.0894538	0.946597	0.135818	0.963146	-0.693067	0.9999	-0.412432	0.99984	0.199646	0.918544	0.486127	0.859262	0.079613	0.996234	0.552759	0.750092
PA14_00520	0.267531	0.999949	-0.167332	0.99912	-0.518925	0.973139	-0.254218	0.860214	0.12896	0.993188	0.000765204	0.999937	0.80172	0.718571	0.328981	0.799718	0.65879	0.796834	0.0653259	0.9999	0.171219	0.99984	0.715749	0.58109	0.522658	0.856525	-0.0386188	0.996234	0.60552	0.739819
PA14_00530	-0.216119	0.999949	-0.502179	0.99912	-0.586601	0.805014	-0.659243	0.312967	-0.427043	0.898056	-0.38332	0.880184	-0.0511192	0.981006	-0.0957308	0.912072	0.0308673	0.990158	-0.25514	0.9999	-0.241993	0.99984	-0.0791236	0.954148	-0.215185	0.917422	-0.182462	0.996234	0.064668	0.972979
PA14_00550	-0.0956314	0.999949	0.0529541	0.99912	-0.095695	0.999941	-0.302065	0.831097	-0.053123	0.995788	-0.221866	0.979891	0.314128	0.935017	0.562864	0.658494	0.712781	0.781061	0.0979009	0.9999	0.294354	0.99984	0.978341	0.409101	0.628981	0.806896	0.298959	0.996234	0.361298	0.880112
PA14_00560,exoT	1.76008	0.00701501	1.57638	0.0253364	0.48493	0.95309	3.19884	3e-10	-0.160254	0.984354	0.518976	0.85799	1.67506	0.0231987	0.934117	0.272226	0.952597	0.534189	0.962676	0.9999	0.635532	0.99984	2.18437	0.000273984	-0.102115	0.978023	-0.313271	0.996234	0.554841	0.664413
PA14_00570	-2.36812	0.000360259	-2.11982	0.00234827	-2.3235	0.000313438	0.147148	0.906559	0.537312	0.921422	-1.16133	0.384061	-1.24695	0.31632	-1.43981	0.110234	-1.82785	0.043495	0.199425	0.9999	0.147493	0.99984	-1.02776	0.265113	-1.24647	0.298848	-0.0555833	0.996234	-1.4333	0.122038
PA14_00580	-2.05461	0.000110527	-1.77923	0.00179545	-1.79612	0.00102917	0.256182	0.767242	1.1818	0.314826	-0.625465	0.751549	-0.9133	0.425134	-1.45784	0.0306311	-1.24477	0.194078	0.173406	0.9999	0.126877	0.99984	-0.597087	0.46965	-1.14619	0.195601	0.276977	0.996234	-0.982151	0.227017
PA14_00590	-1.84486	6.33e-08	-2.30597	2.18e-10	-1.99056	1.15e-08	-0.0341497	0.964342	0.382321	0.85832	-1.08918	0.00856588	-1.27837	0.00219393	-1.17615	0.00752143	-1.50677	0.000205476	0.274677	0.9999	-0.152687	0.99984	-0.824927	0.0917888	-1.13307	0.00865614	0.00788813	0.996234	-1.28306	0.000996748
PA14_00600	0.289651	NA	0.21817	NA	0.101464	0.999941	0.623287	NA	-1.38072	NA	0.29916	NA	-0.601973	NA	0.549389	NA	0.206264	NA	0.410706	0.9999	0.556241	0.99984	0.724281	0.773169	0.833539	NA	-0.56111	0.996234	-0.490655	NA
PA14_00620	0.150178	0.999949	-0.362203	0.99912	-0.52428	0.999941	-0.77852	0.688754	-0.0326173	0.996621	-0.385462	0.979891	0.386616	0.957026	0.0589869	0.981012	0.000909813	0.999732	0.275483	0.9999	1.0213	0.99984	0.973457	0.662784	0.916481	0.82701	-0.2927	0.996234	0.751581	NA
PA14_00630	-0.813504	0.999949	-0.191856	0.99912	-0.559457	0.997276	-1.15129	NA	-0.465463	0.979527	0.24938	NA	-0.564957	NA	-0.0765362	NA	-0.455684	NA	-0.650149	0.9999	1.08171	0.99984	0.495745	0.857248	0.485971	NA	0.730413	0.996234	0.135333	NA
PA14_00640,phzH	-0.693482	0.999949	-1.55049	0.970153	-1.7213	0.767236	-2.22688	NA	-1.4957	0.846252	-1.00895	NA	-0.29861	0.971103	-0.158489	0.947399	-0.419603	0.935416	-0.969409	0.9999	-0.113025	0.99984	0.187814	0.961224	0.181166	0.98502	-1.37665	0.996234	-0.46958	NA
PA14_00650	0.079596	NA	0.634246	0.99912	0.34102	0.999941	-1.29608	NA	0.178744	NA	0.672884	NA	0.118477	NA	0.697062	NA	0.662863	NA	-0.336815	0.9999	0.24873	0.99984	1.08067	0.465725	0.596349	NA	0.183031	0.996234	0.449179	NA
PA14_00660	-0.265198	0.999949	-0.135158	0.99912	0.0116245	0.999941	-0.324127	0.805867	0.247204	0.979675	-0.132043	0.988622	0.102179	0.975104	0.17016	0.901384	0.230657	0.937824	0.151602	0.9999	0.371511	0.99984	0.111741	0.961045	0.389703	0.899443	0.353701	0.996234	0.1852	0.948192
PA14_00670	0.224417	0.999949	0.380933	0.99912	-0.000221975	0.999981	0.416226	0.391531	0.360534	0.867022	0.301234	0.869375	0.396128	0.694255	0.600724	0.236292	0.371785	0.750271	0.451546	0.9999	0.694841	0.355071	0.302309	0.627273	0.407362	0.626001	0.249647	0.996234	0.368524	0.614378
PA14_00680	-0.0562539	0.999949	0.316006	0.99912	0.608971	0.973139	0.543689	NA	0.259252	0.987695	0.286923	NA	0.548044	0.87883	1.57549	0.272226	0.416106	0.912622	0.0546137	0.9999	-0.194385	0.99984	1.56289	0.260677	0.35556	0.943205	0.65895	0.996234	-0.11514	NA
PA14_00690	-0.574959	0.999949	-0.208972	0.99912	-0.815209	0.904689	-0.777595	0.481012	-0.29581	0.979527	-0.3794	0.958658	-0.214325	0.958541	0.41001	0.73297	-0.0514317	0.989962	-0.0326634	0.9999	-0.0326828	0.99984	0.425843	0.781973	0.0221908	0.998743	-0.575341	0.996234	-0.425506	NA
PA14_00700	-0.319103	NA	0.429579	0.99912	0.16865	0.999941	-0.325363	NA	0.875673	NA	0.460288	NA	1.07793	NA	1.83659	NA	1.36275	NA	0.367884	0.9999	-0.188509	0.99984	1.81421	0.338962	0.950588	NA	-0.519363	0.996234	0.434125	NA
PA14_00710,osmC	-0.0340408	0.999949	0.00186052	0.999641	-0.173884	0.999941	-1.02175	0.296111	-1.05836	0.717798	0.199833	0.979891	-0.266845	0.937414	-0.557881	0.626497	-0.79698	0.725312	-0.877147	0.9999	0.0113861	0.99984	-0.873287	0.421931	-0.411503	0.887399	0.741052	0.996234	0.171827	0.95069
PA14_00720	-0.105717	0.999949	-0.0499154	0.99912	-0.0106931	0.999941	-0.504402	0.414055	-0.566726	0.824601	-0.104934	0.980605	-0.453415	0.728148	-0.595906	0.36653	-0.453113	0.754593	-0.326005	0.9999	-0.0827897	0.99984	-0.584776	0.373513	-0.638552	0.499814	0.0776333	0.996234	-0.117923	0.938638
PA14_00730	0.0483919	0.999949	-0.490165	0.99912	-0.363151	0.997276	-0.747567	NA	-0.94536	0.845124	-0.837164	NA	-0.881926	0.703626	-0.50946	0.692255	-0.500792	0.869345	-0.479144	0.9999	-0.00328399	0.99984	-0.349819	0.846529	-0.488868	0.873665	-0.344285	0.996234	-0.555082	NA
PA14_00740	0.327515	0.999949	-0.197368	0.99912	-0.316561	0.999941	-1.77332	NA	-1.48539	0.797114	-0.869891	NA	-0.47811	0.923056	-1.02634	0.555837	-1.22744	0.71629	-0.792673	0.9999	-0.458402	0.99984	-0.443531	0.856942	-0.298194	0.959969	-0.616213	0.996234	0.0541627	NA
PA14_00750	-0.224852	0.999949	0.288255	0.99912	0.0546486	0.999941	-0.0986112	0.94	-0.108298	0.993188	-0.26091	0.977083	-0.643158	0.731643	-0.481931	0.637329	-0.335149	0.900482	-0.138743	0.9999	0.167765	0.99984	-0.0298766	0.989337	-0.302508	0.913768	-0.0236945	0.996234	-0.646693	0.628297
PA14_00760	-0.216298	0.999949	-0.0905482	0.99912	-0.207579	0.997276	-0.754412	0.241564	-0.38445	0.921422	-0.263795	0.942793	-0.557438	0.659027	-0.335727	0.64899	-0.174098	0.918787	-0.0843187	0.9999	-0.00487667	0.99984	-0.42079	0.587927	-0.200548	0.921688	-0.33548	0.996234	-0.37914	0.725123
PA14_00770	0.00684646	0.999949	0.00230876	0.999563	-0.278801	0.966784	-0.175638	0.78087	-0.339371	0.905594	-0.561124	0.576409	-0.429002	0.691695	0.0348967	0.960245	0.180995	0.904869	-0.0468835	0.9999	0.00353158	0.99984	0.108735	0.910323	-0.0167341	0.998743	-0.611548	0.996234	-0.23358	0.822762
PA14_00780	0.115102	0.999949	-0.329857	0.99912	-0.431166	0.946517	-0.626629	0.379511	-0.45948	0.905275	-0.442891	0.869375	-0.264178	0.890062	0.0656259	0.943704	-0.33265	0.86279	-0.176256	0.9999	-0.489395	0.99984	-0.0731455	0.961224	-0.211106	0.925625	-0.626944	0.996234	-0.384356	0.751502
PA14_00790,prlC	0.355443	0.999949	0.370865	0.99912	0.28794	0.943776	0.204993	0.685385	0.217585	0.956484	0.369165	0.771073	0.0359105	0.981006	0.305212	0.561837	-0.0130576	0.994652	0.0947111	0.9999	0.211508	0.99984	0.175256	0.803547	0.147062	0.920333	-0.0555092	0.996234	0.107008	0.922748
PA14_00800	0.442141	0.999949	0.177534	0.99912	-0.0770964	0.999941	-0.305959	0.573847	-0.424821	0.846252	-0.042006	0.990354	-0.243468	0.839161	0.160255	0.790952	-0.139251	0.918989	0.108127	0.9999	-0.18617	0.99984	0.196452	0.793819	-0.00841046	0.998743	-0.481912	0.996234	-0.595903	0.324761
PA14_00810	0.429762	0.999949	0.141193	0.99912	0.37208	0.982953	-0.260128	0.82567	0.173162	0.985423	-0.181188	0.979891	0.268361	0.932136	0.807238	0.397204	0.700186	0.737891	0.097871	0.9999	0.149526	0.99984	0.722327	0.467145	0.298896	0.917422	0.694796	0.996234	0.597111	0.66604
PA14_00820	-1.75032	0.0215884	-2.15021	0.00129644	-0.568952	0.941871	-2.21639	0.000613747	0.0655324	0.994273	0.743921	0.756913	-1.59303	0.0738366	-1.93373	0.0106705	-1.63483	0.0978839	-0.340925	0.9999	0.158371	0.99984	-2.85424	3.31e-06	0.0582055	0.994319	-0.143798	0.996234	0.284064	0.882619
PA14_00830	-1.03103	0.301387	-0.821591	0.596936	0.303257	0.982953	-0.698381	0.331132	0.559384	0.859934	1.04337	0.25185	-0.413476	0.808802	-0.769244	0.315246	-0.523007	0.75615	-0.161248	0.9999	0.257828	0.99984	-1.30075	0.0597735	0.412152	0.81203	0.456575	0.996234	0.784285	0.378408
PA14_00850	-1.81342	0.0077941	-1.13929	0.317425	0.0308826	0.999941	-1.27296	0.121788	0.154305	0.984354	0.570765	0.80988	-1.1225	0.351791	-1.03017	0.235741	-0.768336	0.665422	-0.225552	0.9999	-0.186697	0.99984	-1.73485	0.0250321	-1.44408	0.11883	0.213535	0.996234	-1.63637	0.0301944
PA14_00860	-1.80729	0.180568	-1.25508	0.6627	-0.0671167	0.999941	-2.46108	NA	0.190979	0.988394	0.746236	NA	-0.80143	NA	-1.08886	NA	-0.733554	NA	-0.0988728	0.9999	0.0620445	0.99984	-1.7678	0.144959	-1.86412	NA	0.161034	0.996234	-1.55146	NA
PA14_00875,ppkA	-1.13594	0.119871	-1.16684	0.102973	0.544217	0.879018	-1.28021	0.0372092	0.559949	0.846662	1.15457	0.092028	-0.599266	0.666364	-0.339328	0.674762	-0.333602	0.86258	-0.168191	0.9999	-0.122727	0.99984	-0.850302	0.225636	-0.984347	0.277021	0.432252	0.996234	-0.827595	0.300766
PA14_00890	-1.47002	0.0199494	-1.70419	0.00558138	0.037979	0.999941	-1.61942	0.0106571	-0.170861	0.979675	0.734947	0.59755	-1.24022	0.128361	-0.824785	0.287541	-0.391267	0.82846	-0.204229	0.9999	-0.347636	0.99984	-1.19138	0.0989551	-1.43579	0.0452201	-0.0045677	0.996973	-1.09412	0.157963
PA14_00900	-1.10368	0.242683	-0.662969	0.941841	0.861601	0.503027	-1.35332	0.0671046	0.640977	0.834829	1.17074	0.119107	-0.895279	0.470678	-0.356839	0.681712	0.130053	0.952188	-0.267196	0.9999	0.297177	0.99984	-1.21937	0.104786	-0.822982	0.476357	0.34381	0.996234	-0.776198	0.417364
PA14_00910	-1.70716	0.00368743	-1.61555	0.00844217	0.154939	0.999941	-2.01502	0.000210184	-0.0422084	0.995065	0.906071	0.43769	-0.852905	0.493755	-1.15515	0.127935	-0.563793	0.750271	-0.301571	0.9999	-0.0898089	0.99984	-1.34257	0.0595342	-1.19398	0.181327	-0.0734532	0.996234	-0.802894	0.377262
PA14_00925	-1.48684	0.059409	-1.90653	0.00558138	-0.146123	0.999941	-2.28613	0.000439058	-0.191564	0.979675	0.629918	0.786981	-1.45031	0.100673	-1.1429	0.181294	-0.811895	0.648977	-0.233236	0.9999	-0.187203	0.99984	-1.68543	0.0277542	-1.30649	0.192442	-0.172012	0.996234	-1.52033	0.0485847
PA14_00940	-1.53704	0.0122818	-1.50828	0.0190295	-0.0320331	0.999941	-1.72445	0.0040974	0.165228	0.979675	0.927102	0.375049	-0.657982	0.651037	-1.03402	0.172818	-0.509692	0.761363	-0.218582	0.9999	0.0887818	0.99984	-1.40219	0.0435251	-1.19976	0.168472	0.0402695	0.996234	-0.872042	0.302911
PA14_00960	-1.13773	0.855382	-1.2538	0.599646	-0.296411	0.999941	-1.5259	0.172332	-0.362413	0.979527	0.757727	0.822149	-1.02428	0.64092	-0.659166	0.604898	-0.447468	0.887786	-0.280854	0.9999	0.0442703	0.99984	-1.07002	0.362745	-1.15148	0.499814	-0.514101	0.996234	-1.15003	NA
PA14_00970	-0.724196	0.933723	-1.0558	0.282768	0.594355	0.855551	-1.33289	0.0558793	0.369998	0.955492	1.2677	0.0583063	-0.358273	0.839161	-0.402226	0.637156	-0.141977	0.943533	-0.289136	0.9999	0.50193	0.99984	-0.914063	0.221538	-0.841925	0.450036	0.213738	0.996234	-0.77073	0.404332
PA14_00980	-0.170452	0.999949	-0.00548756	0.99912	1.1677	0.00721246	-0.218543	0.729979	0.818144	0.39871	1.38287	0.000469363	0.103522	0.962396	0.185461	0.779052	0.4175	0.750271	0.165939	0.9999	0.632264	0.787991	-0.634541	0.260852	0.335203	0.790744	0.562999	0.996234	0.395952	0.634239
PA14_00990	-2.10061	6.04e-05	-1.83324	0.00102167	0.463547	0.943163	-2.38555	2.06e-06	-0.418832	0.931061	1.49805	0.0132222	-1.0554	0.278391	-1.31195	0.0666052	-1.08256	0.33313	-0.636364	0.9999	0.16143	0.99984	-2.49879	9.63e-07	1.6726	0.00534695	-0.21811	0.996234	1.92553	0.00034332
PA14_01010	-2.1584	0.00202011	-2.26587	0.000961936	0.356242	0.988812	-2.4059	0.00024084	-0.28783	0.979527	1.85497	0.0127354	-0.710561	0.702875	-1.29643	0.159273	-1.03332	0.56595	-0.637572	0.9999	0.404503	0.99984	-2.32851	0.000832804	2.11456	0.00374112	0.117459	0.996234	2.44491	0.000201289
PA14_01020	-2.28278	0.000362619	-2.42193	0.000109272	0.0903474	0.999941	-2.8169	1.37e-06	-0.672266	0.858796	1.54223	0.0583063	-1.04155	0.449657	-1.34973	0.125154	-1.09072	0.477882	-0.67345	0.9999	0.192225	0.99984	-1.8905	0.0108634	1.81257	0.0168495	-0.23841	0.996234	2.15409	0.00107804
PA14_01030	-2.59234	0.000294081	-2.63833	0.000237941	-0.711184	0.912671	-4.24942	1.39e-10	-1.16838	0.59725	0.822789	0.750072	-2.09225	0.0177042	-2.27086	0.00544282	-1.86504	0.0765999	-0.98024	0.9999	-0.416695	0.99984	-3.35474	8.81e-07	1.17156	0.406035	-0.344119	0.996234	1.48948	0.141576
PA14_01040	-2.82209	0.000572788	-2.33245	0.0114748	-0.248045	0.999941	-3.09558	0.000439058	-1.11255	0.728249	0.754639	0.805896	-2.05274	0.0549015	-1.91243	0.0759691	-1.32344	0.480242	-1.06149	0.9999	-0.403658	0.99984	-2.52347	0.00560905	1.52997	0.216759	-0.384778	0.996234	1.60055	0.126687
PA14_01060	-1.93999	0.0435189	-2.22057	0.0157161	0.745365	0.911547	-1.98983	0.0378238	-0.0589534	0.994761	1.68506	0.0914254	-0.90785	0.659027	-0.592257	0.618601	-0.415299	0.887786	-0.521548	0.9999	0.207671	0.99984	-1.09007	0.317361	2.13639	0.0134281	0.336822	0.996234	2.64286	0.000322467
PA14_01070	-2.45429	0.00195593	-2.11403	0.0160079	-0.00584187	0.999941	-2.82079	0.000358131	-0.65997	0.895277	0.991231	0.630415	-1.59144	0.189119	-1.03096	0.336377	-0.848988	0.705084	-0.684735	0.9999	-0.313369	0.99984	-1.20821	0.234934	1.52687	0.195601	-0.0343908	0.996234	1.80423	0.04311
PA14_01080	-2.47372	0.000934288	-2.58671	0.000659914	0.576198	0.95309	-2.65683	0.000370728	-0.295309	0.979527	1.8593	0.0267162	-1.03321	0.551415	-0.942871	0.36653	-0.770673	0.737891	-0.790984	0.9999	-0.246248	0.99984	-1.68822	0.072409	1.71234	0.0875126	0.159449	0.996234	2.01891	0.0124478
PA14_01100,clpB	-2.03363	0.000835988	-2.07498	0.000694655	0.348179	0.976378	-2.54959	5.38e-06	-0.281852	0.972595	1.4652	0.0445037	-1.2282	0.21925	-1.09707	0.185289	-0.757701	0.665422	-0.607082	0.9999	-0.0975747	0.99984	-1.26463	0.109811	1.63368	0.0209869	0.302091	0.996234	1.74432	0.00811469
PA14_01110	-2.05988	0.0327951	-2.15764	0.0220831	-0.0747553	0.999941	-2.66641	0.00131227	-0.261788	0.979527	1.21255	0.524527	-0.990207	0.64092	-0.699306	0.571102	-0.808143	0.750271	-0.792976	0.9999	-0.329883	0.99984	-0.482453	0.760903	1.28294	0.414335	0.224052	0.996234	1.46249	0.204692
PA14_01120	-0.870451	0.753526	-1.37922	0.131641	-0.813608	0.721874	-1.76596	0.0230403	-0.579531	0.875282	-0.374746	0.935576	-1.0123	0.430968	-1.24729	0.152272	-0.850809	0.635835	-0.827297	0.9999	-0.42974	0.99984	-0.918469	0.26706	-0.555071	0.747846	-0.61909	0.996234	-0.0594734	NA
PA14_01130	-0.720994	0.983849	-0.893895	0.577364	-0.424497	0.953264	-1.11305	0.150598	-0.0541419	0.994273	0.529707	0.819495	-0.0096455	0.996805	-0.733626	0.374292	-0.441963	0.81306	-0.600484	0.9999	-0.345444	0.99984	-0.553315	0.535738	0.46273	0.784621	-0.0439355	0.996234	0.63598	0.530262
PA14_01140	-1.28191	0.00662522	-1.04285	0.0634343	0.0293264	0.999941	-0.837556	0.135484	0.547263	0.814601	0.834612	0.24757	-0.231208	0.878189	-0.548597	0.378487	-0.597142	0.638719	-0.643987	0.9999	-0.0454785	0.99984	-0.783083	0.180262	0.855687	0.237378	0.141332	0.996234	1.16119	0.0187414
PA14_01150	-1.31169	0.0189259	-0.979683	0.215179	0.0992936	0.999941	-0.670066	0.299329	0.358985	0.934703	0.409669	0.852994	-0.611065	0.626348	-0.301772	0.683599	0.150823	0.934296	-0.361848	0.9999	0.306658	0.99984	-0.720443	0.283204	1.11421	0.0875126	0.420888	0.996234	1.08992	0.0672884
PA14_01160	-0.486362	0.999949	-0.906989	0.347599	0.232863	0.997276	-0.911819	0.169629	0.175351	0.979527	0.860996	0.392746	-0.237598	0.906095	-0.167089	0.838097	-0.166031	0.927713	-0.306652	0.9999	0.454381	0.99984	-0.409422	0.641348	0.860997	0.364184	1.20652	0.211202	1.24479	0.0409911
PA14_01170	-1.29044	NA	-1.46919	0.918619	-1.29907	0.861424	-1.78317	NA	-1.3648	NA	0.243123	NA	-0.619249	NA	-1.70488	NA	0.00575705	NA	-0.652644	0.9999	0.0970864	0.99984	-0.644479	0.774869	0.654503	NA	0.380098	0.996234	0.0243164	NA
PA14_01180	-0.875229	0.999949	-1.37221	0.99912	-1.18307	0.938147	-2.58823	NA	-0.309194	0.987695	-0.409142	NA	-0.554718	0.923056	-0.00541243	0.997537	-0.240397	0.963114	-0.520217	0.9999	-0.0732095	0.99984	0.294795	0.929168	0.68064	0.889942	0.881444	0.996234	0.828022	NA
PA14_01190	-1.17613	0.908918	-1.42338	0.54125	-0.220687	0.999941	-1.25608	0.291608	0.249796	0.981438	0.485197	0.942793	-0.6938	0.789457	-0.316201	0.819191	-0.366765	0.906724	-0.592261	0.9999	0.125343	0.99984	0.303358	0.87717	1.23503	0.466502	1.31007	0.996234	1.12472	0.43148
PA14_01200	-1.00402	0.843137	-0.781151	0.99912	0.183592	0.999941	-0.582869	0.560119	0.641289	0.890932	1.03655	0.557505	0.0953003	0.975104	0.534245	0.626497	0.0568466	0.988299	-0.185063	0.9999	0.377034	0.99984	0.327525	0.832955	1.26923	0.327593	1.33159	0.755551	1.46313	0.141846
PA14_01220	-1.11217	0.63973	-0.450504	0.99912	-0.281243	0.999941	-1.10652	0.247552	0.225418	0.979675	0.4934	0.904804	-0.0549842	0.984909	-0.0208065	0.987833	-0.121404	0.966113	-0.382911	0.9999	0.263398	0.99984	0.0845039	0.966601	0.849956	0.577926	1.06292	0.996234	1.04499	0.355855
PA14_01230	-0.974168	0.999949	-0.97659	0.99912	-0.232641	0.999941	-1.06949	NA	-0.721801	0.937872	0.210666	NA	-0.318052	0.9469	0.104354	0.952329	0.117928	0.976228	-0.614079	0.9999	-0.240457	0.99984	0.00970551	0.996235	0.424561	0.914841	0.583134	0.996234	0.329067	NA
PA14_01240	1.04556	0.141038	1.24445	0.0306873	0.627451	0.763525	1.208	0.0342492	0.370085	0.935191	0.726289	0.546652	0.0624633	0.977651	0.714995	0.299791	0.423834	0.782602	0.263988	0.9999	-0.169434	0.99984	0.0835533	0.951553	0.325069	0.856289	0.0393318	0.996234	0.229101	0.867952
PA14_01250,ychM	1.04112	0.233215	1.45722	0.0141193	0.731044	0.712875	1.10586	0.104592	-0.0750907	0.993188	1.01732	0.254967	0.245237	0.919251	1.3151	0.0516451	1.07914	0.310959	0.0797932	0.9999	-0.698329	0.99984	0.45684	0.61385	0.735912	0.504231	0.34377	0.996234	0.449563	0.709029
PA14_01270	0.362339	0.999949	0.964776	0.330071	0.247644	0.997276	0.997314	0.149733	-0.0837832	0.993188	0.415293	0.885258	0.14283	0.960386	0.857652	0.252232	0.444736	0.797563	-0.102478	0.9999	-0.128551	0.99984	0.453101	0.616472	0.297076	0.888996	-0.0584677	0.996234	0.376914	0.767887
PA14_01290,coxB	0.00609215	0.999949	0.00227505	0.999641	-0.00930059	0.999941	0.370271	0.797471	-0.0724269	0.994273	-0.0599996	0.992188	0.404293	0.909895	0.748568	0.576591	0.878626	0.750271	0.0551705	0.9999	-0.0651247	0.99984	1.20764	0.32395	0.733105	0.783882	0.199151	0.996234	0.799108	0.66145
PA14_01300,coxA	0.316748	0.999949	-1.11247	0.99912	-0.20987	0.999941	-0.290525	NA	-1.00438	0.956484	0.140307	NA	1.70779	0.675561	2.19273	0.299791	2.01515	0.648977	-0.207917	0.9999	0.133542	0.99984	2.60413	0.195496	2.06696	0.502999	-0.279238	0.996234	1.74988	NA
PA14_01310,coxG	-0.139231	0.999949	-0.276127	0.99912	-0.803425	0.99267	-0.181963	NA	-0.460153	0.981584	-0.182038	NA	1.79519	0.666364	2.35439	0.277649	1.86941	0.677754	-0.746119	0.9999	-0.0690913	0.99984	2.55325	0.221312	2.06808	0.518275	-0.234667	0.996234	1.75365	NA
PA14_01320,coIII	1.00786	0.999949	0.411244	0.99912	0.808337	0.989091	0.911421	NA	1.10037	0.945408	0.738829	NA	2.61676	0.390916	2.91679	NA	2.62756	0.446463	0.780555	0.9999	0.7464	0.99984	3.48011	0.0666443	2.60345	NA	1.4054	0.996234	2.10444	NA
PA14_01330	-0.0255409	0.999949	0.0264025	0.99912	-0.0421329	0.999941	-0.750163	NA	-0.5593	0.956484	-0.110474	NA	-0.000550487	0.999789	-0.104896	0.948456	0.0350265	0.994652	-0.166964	0.9999	0.270982	0.99984	-0.119282	0.962634	0.24267	0.95942	-0.173809	0.996234	0.0815395	NA
PA14_01340	-0.33579	NA	0.540483	NA	-1.09007	0.960393	-1.48274	NA	-1.36092	NA	-1.26604	NA	0.157891	NA	0.406612	NA	0.125268	NA	-0.49112	0.9999	-0.59263	0.99984	0.573707	0.851727	-0.279434	NA	-0.670819	0.996234	-0.166496	NA
PA14_01350	-0.107078	NA	-0.229786	0.99912	-0.920282	0.973139	-0.530269	NA	-0.296451	NA	-0.484654	NA	1.25172	NA	1.52858	NA	0.606303	NA	-0.904274	0.9999	0.620088	0.99984	1.79087	0.344961	1.30292	NA	0.408276	0.996234	1.17049	NA
PA14_01360,ctaA	0.164568	NA	0.225585	0.99912	-0.411941	0.999941	-1.23371	NA	-0.0687266	NA	-0.321237	NA	1.24969	NA	1.71301	NA	2.38861	NA	-0.814647	0.9999	-0.522018	0.99984	2.46088	0.343455	2.12179	NA	-0.37608	0.996234	1.95927	NA
PA14_01380,ctaB	0.687344	0.999949	0.313541	0.99912	-0.104572	0.999941	0.207919	0.865973	0.226935	0.979527	0.108645	0.988622	0.721165	0.694891	1.31756	0.148345	0.881891	0.648977	0.45686	0.9999	0.511506	0.99984	1.67552	0.043238	1.07223	0.418595	0.574516	0.996234	0.776394	0.5336
PA14_01390	0.356467	0.999949	0.1895	0.99912	-0.0747524	0.999941	-0.302161	0.53171	0.144481	0.979527	0.22317	0.924488	0.0618015	0.971103	-0.0699477	0.90988	0.00690291	0.996196	0.336716	0.9999	0.302094	0.99984	0.267815	0.651668	0.693494	0.208072	-0.108776	0.996234	0.382197	0.545123
PA14_01400,elaA	0.038092	0.999949	0.418975	0.99912	-0.0275776	0.999941	0.427268	0.58006	0.364507	0.956484	0.073867	0.98965	-0.354721	0.841276	-0.271228	0.760656	-0.441381	0.806811	-0.164811	0.9999	0.193383	0.99984	-0.13536	0.92529	0.00821682	0.998743	0.216226	0.996234	-0.0119939	0.995236
PA14_01410	-0.246948	0.999949	-0.314001	0.99912	-0.617485	0.750567	-0.493218	0.442505	-0.513517	0.848141	-0.419635	0.85203	-0.935745	0.261477	-0.531143	0.443608	-0.314255	0.853621	-0.332201	0.9999	-0.61148	0.99984	-0.818695	0.198054	-0.80636	0.375297	-0.358227	0.996234	-1.02326	0.120334
PA14_01430	-0.351389	0.999949	0.011337	0.99912	-0.0819332	0.999941	0.330998	0.620652	0.18673	0.979527	-0.0781536	0.988622	0.468783	0.717452	0.688085	0.284241	0.20462	0.905587	0.0632594	0.9999	-0.0155308	0.99984	0.404774	0.592051	0.530292	0.60174	0.0924757	0.996234	0.595448	0.450537
PA14_01440	-0.137824	0.999949	-0.296629	0.99912	-0.28827	0.999941	0.392692	NA	0.0768447	0.994273	-0.0677765	NA	-0.412174	0.889592	0.5199	0.674762	-0.360386	0.905587	-0.25496	0.9999	-0.405206	0.99984	0.621393	0.645206	-0.00300249	0.999307	0.0935759	0.996234	-0.187892	NA
PA14_01460,dctA	0.58333	0.999949	-0.479672	0.99912	0.131924	0.999941	-0.0888968	0.941419	-0.150743	0.987695	-0.308598	0.958658	0.425454	0.829667	-0.120369	0.912439	0.010538	0.996217	0.126454	0.9999	0.383842	0.99984	0.328245	0.792063	0.304363	0.900578	0.194061	0.996234	0.309835	0.85164
PA14_01470	0.450371	0.999949	-0.870822	0.996164	-0.397823	0.989091	-0.518225	0.65473	-0.657434	0.915436	-0.370968	0.961696	0.0297647	0.993172	-0.214387	0.870028	-0.570934	0.82846	-0.00903013	0.9999	-0.0692695	0.99984	0.041416	0.985773	0.0348342	0.998743	-0.660784	0.996234	0.103692	0.973638
PA14_01480	0.264633	0.999949	-0.438363	0.99912	-0.85962	0.939552	-0.931763	NA	-0.979253	0.861173	-0.578893	NA	0.153197	0.971103	-0.12787	0.941327	-0.226168	0.949201	-0.317803	0.9999	-0.108017	0.99984	-0.0103728	0.996126	0.260743	0.957954	-0.493587	0.996234	0.251014	NA
PA14_01490	-2.24906	6.2e-07	-2.54902	2.35e-08	-2.77033	3.97e-10	-2.17742	2.45e-06	-1.0105	0.392067	-1.92247	4.39e-05	-1.28789	0.0489925	-2.08976	3.69e-05	-1.57533	0.00805827	-1.13163	0.315391	0.474743	0.99984	-1.26375	0.043238	-1.76099	0.000574208	-1.22561	0.177747	-1.08433	0.109031
PA14_01500	-0.290158	0.999949	-0.20038	0.99912	-0.229812	0.99267	-0.184394	0.818066	-0.236267	0.966111	-0.552818	0.739506	-0.615862	0.614686	-0.0590903	0.943704	-0.113504	0.948441	-0.170078	0.9999	-0.696716	0.875871	-0.0600936	0.964508	-0.713714	0.461618	-0.3034	0.996234	-0.790145	0.283242
PA14_01510	-0.184932	0.999949	0.381126	0.99912	0.745766	0.840997	0.939047	0.278178	0.772008	0.837401	0.576001	0.852994	0.240023	0.937366	1.22848	0.170028	0.369292	0.885077	0.0927626	0.9999	-0.490207	0.99984	0.395842	0.762045	0.329114	0.900578	0.575678	0.996234	0.56845	0.687509
PA14_01520	0.129516	0.999949	0.976759	0.505605	1.20975	0.182234	1.09721	0.161836	1.02155	0.572544	0.901562	0.546652	0.132456	0.971103	0.804258	0.355403	0.319135	0.896525	0.437252	0.9999	-0.275965	0.99984	0.349142	0.773169	0.204962	0.946814	0.480214	0.996234	0.547512	0.666292
PA14_01540	-1.29367	0.153402	-1.6187	0.0284274	-0.718586	0.822787	-1.43825	0.0594636	-0.359189	0.956484	-0.51126	0.86899	-0.732442	0.651314	-0.559969	0.554311	-0.448226	0.827171	-0.259679	0.9999	-0.151001	0.99984	-0.306378	0.805684	0.381376	0.863854	-0.294583	0.996234	0.461741	0.737901
PA14_01550	0.00155142	0.999949	0.123873	0.99912	-0.631439	0.783394	-0.0748138	0.94	-0.352923	0.952517	-0.0853205	0.988622	-0.309186	0.847586	0.0029632	0.997525	-0.0346936	0.988574	0.114211	0.9999	-0.081467	0.99984	0.0972518	0.936552	-0.0300338	0.997758	-0.191372	0.996234	-0.159286	0.920667
PA14_01560,phnA	0.152717	0.999949	0.360366	0.99912	0.446098	0.93869	0.53725	0.417506	0.441795	0.894152	0.350459	0.904592	0.0849076	0.971103	-0.378194	0.621491	-0.275075	0.88778	0.446194	0.9999	0.104509	0.99984	-0.0718282	0.961045	-0.00844401	0.998743	-0.465641	0.996234	0.219331	0.880112
PA14_01580,gabP	0.162407	0.999949	-0.196872	0.99912	-0.462934	0.997276	-0.0389662	0.985725	-0.488677	0.969158	-0.472871	0.961696	0.542602	0.871232	0.343421	0.826705	0.649862	0.85441	0.469813	0.9999	0.749629	0.99984	0.890277	0.58109	0.528199	0.894832	-0.398238	0.996234	0.414855	0.884636
PA14_01600,mmsA	0.189855	0.999949	0.152293	0.99912	0.366968	0.973139	1.55052	0.0153976	0.520004	0.891567	0.428361	0.88853	0.889558	0.485039	0.230164	0.805652	0.177212	0.937171	0.535898	0.9999	0.874788	0.827053	0.338957	0.769443	0.514712	0.760215	-0.00214694	0.998242	0.525769	0.665853
PA14_01610	-0.0372137	0.999949	0.317199	0.99912	0.14719	0.999941	1.42627	0.0703256	0.39948	0.956484	0.0193058	0.997425	0.175446	0.958541	-0.078091	0.945286	-0.0679678	0.980714	0.807744	0.9999	0.933192	0.896324	0.0462988	0.980756	0.220423	0.943541	-0.139846	0.996234	0.222844	0.913468
PA14_01620,aptA	-0.0852351	0.999949	0.067252	0.99912	0.181678	0.999941	1.9277	0.0520591	0.265525	0.979675	-0.110829	0.98965	0.403498	0.902657	0.280295	0.833538	0.225177	0.941875	0.77614	0.9999	1.18692	0.912376	0.788705	0.549647	0.472826	0.881312	-0.444644	0.996234	0.0779227	0.982877
PA14_01640	0.354789	0.999949	0.155734	0.99912	0.292936	0.997276	0.584245	0.500325	0.485143	0.930802	0.205757	0.979891	0.148053	0.967653	0.70575	0.441531	0.517683	0.797563	0.087291	0.9999	0.0799691	0.99984	0.492578	0.654572	0.431129	0.845733	0.686838	0.996234	-0.095279	0.970667
PA14_01660,guaD	0.0968498	0.999949	-0.514253	0.99912	0.0262704	0.999941	-0.748531	0.569486	-0.681205	0.939366	-0.240679	0.979891	0.174229	0.971103	0.128313	0.939314	0.491386	0.889881	-0.382381	0.9999	-0.23113	0.99984	0.779081	0.608968	0.383461	0.923468	-0.697162	0.996234	0.931545	0.602492
PA14_01670	0.269065	NA	0.325587	0.99912	-0.43261	0.999941	-3.21415	NA	0.420017	NA	0.0772875	NA	0.723544	NA	1.3905	NA	1.1566	NA	0.490062	0.9999	-0.994847	0.99984	1.68087	0.3878	1.46721	NA	-0.38443	0.996234	0.808101	NA
PA14_01680	0.578798	NA	-0.743233	0.99912	0.300861	0.999941	-0.204367	NA	0.0511526	NA	0.592166	NA	1.53105	NA	2.40694	NA	2.13613	NA	0.617044	0.9999	0.430331	0.99984	3.24127	0.144959	1.61215	NA	-0.348385	0.996234	2.35268	NA
PA14_01690	-0.498394	0.999949	-0.332162	0.99912	-0.44784	0.999941	-0.0669341	NA	0.309888	0.993188	-0.813262	NA	1.96735	0.678186	2.67829	0.276958	2.36742	0.645434	0.748899	0.9999	0.676505	0.99984	2.92793	0.216524	2.45269	0.498268	0.768803	0.996234	2.14053	NA
PA14_01710,ahpC	0.129997	0.999949	0.307519	0.99912	-0.158132	0.999941	0.671557	0.36573	0.469356	0.915436	0.507388	0.84613	0.155752	0.958541	0.632779	0.438306	0.0298874	0.990955	0.0737377	0.9999	0.131777	0.99984	0.144103	0.92155	1.34e-05	0.999975	0.042112	0.996234	0.0912455	0.967143
PA14_01720,ahpF	0.0188218	0.999949	0.0276001	0.99912	-0.156365	0.999941	0.3674	0.482977	-0.0864615	0.989226	0.10535	0.979891	-0.0404936	0.981006	0.376329	0.521543	0.206097	0.891625	-0.206707	0.9999	-0.20416	0.99984	-0.0744766	0.941231	-0.137097	0.938783	0.0323253	0.996234	-0.302536	0.735626
PA14_01730	0.68192	0.999949	-0.182573	0.99912	-0.199099	0.999941	-1.55535	0.265344	0.256811	0.987695	0.328455	0.979891	0.310571	0.958541	-1.67124	0.255702	-0.435683	0.910639	0.527858	0.9999	1.13583	0.99984	0.0121391	0.996126	0.462789	0.91908	-0.771981	0.996234	0.542327	0.85164
PA14_01750	0.154939	0.999949	0.996136	0.696154	-0.63239	0.94257	-1.30541	0.195279	-0.624099	0.915436	-0.492601	0.920366	-0.238647	0.949725	-0.439509	0.702617	0.0480098	0.990075	0.488699	0.9999	0.420946	0.99984	0.165841	0.930181	-0.155346	0.973161	-0.0112151	0.996589	-0.247203	0.915164
PA14_01760,nuh	-0.087794	0.999949	0.264432	0.99912	-0.0331993	0.999941	0.351623	0.577799	0.331022	0.939366	0.359077	0.879016	0.136674	0.957026	0.581553	0.36653	-0.0298196	0.990075	0.320668	0.9999	0.504308	0.99984	-0.118055	0.919753	0.174683	0.930641	0.035941	0.996234	0.0622063	0.972979
PA14_01770	-0.0931797	0.999949	-0.609194	0.99912	-0.626852	0.969079	-0.416137	0.768312	-0.505766	0.958441	-0.384016	0.96803	0.378256	0.92243	0.769172	0.561837	0.571288	0.853621	-0.382235	0.9999	-0.0618882	0.99984	0.768516	0.585401	0.659935	0.807395	-0.129095	0.996234	0.123039	0.971654
PA14_01780	0.0267608	0.999949	-0.0634883	0.99912	-0.251038	0.999941	-0.235863	NA	-0.511734	0.919424	-0.138332	NA	0.0639941	0.981006	0.134418	0.89664	-0.421562	0.842729	-0.409037	0.9999	0.42504	0.99984	-0.339989	0.775187	-0.278333	0.912075	-0.0186606	0.996234	-0.347842	NA
PA14_01790	-0.101984	0.999949	1.27106	0.596936	1.05473	0.773073	0.799047	0.492419	1.15595	0.741402	0.526988	0.942198	1.0858	0.616824	0.927381	0.463069	1.08101	0.660649	0.382136	0.9999	0.729595	0.99984	0.855957	0.516659	0.725548	0.779915	1.25786	0.996234	0.671218	0.732908
PA14_01800	0.0946259	0.999949	0.702124	0.99912	0.294176	0.999941	0.391872	0.842491	0.190405	0.993188	0.191892	0.988622	1.14457	0.71424	1.63476	0.295672	1.63194	0.598038	0.181351	0.9999	0.970264	0.99984	2.20204	0.132252	1.4184	0.54249	0.305853	0.996234	1.38787	0.476813
PA14_01810	-0.603554	0.999949	-0.554272	0.99912	-0.679231	0.99267	-0.933346	0.647658	-0.783128	0.958441	-0.19839	0.988622	0.0334052	0.994877	0.476135	0.826705	0.682611	0.900482	-0.758245	0.9999	-0.109921	0.99984	1.06513	0.654572	0.71222	0.895677	-1.10219	0.996234	0.383806	NA
PA14_01830,add	0.298864	0.999949	0.603783	0.398143	0.377679	0.874289	0.86591	0.0342492	0.630838	0.515364	0.556288	0.479615	0.2478	0.829667	0.566988	0.243959	0.139111	0.91328	0.285876	0.9999	0.205698	0.99984	0.359844	0.506632	0.145077	0.924744	0.291243	0.996234	0.309941	0.671727
PA14_01840	-0.0205791	0.999949	0.892985	0.782943	1.29109	0.237353	0.884513	0.329049	0.479728	0.952517	0.286322	0.971653	0.0710952	0.982173	0.556397	0.603175	0.589047	0.783562	0.370056	0.9999	-0.364327	0.99984	-0.0172776	0.993382	-0.154158	0.971814	0.459062	0.996234	-0.405408	0.827253
PA14_01860	-0.0926949	0.999949	0.226367	0.99912	0.622372	0.929551	0.184359	0.881215	-0.221737	0.979675	0.0749789	0.990354	-0.590362	0.78075	0.0842859	0.943704	-0.207293	0.937761	0.086742	0.9999	-0.663881	0.99984	-0.242385	0.879022	-0.172736	0.965189	0.157518	0.996234	-0.526867	0.739898
PA14_01870	-0.0605893	0.999949	-0.105526	0.99912	0.67165	0.95309	0.871804	0.462936	-0.300574	0.979527	0.0863865	0.991218	0.727964	0.781824	1.0231	0.422098	0.994547	0.705084	-0.418081	0.9999	-0.717819	0.99984	1.1695	0.345886	0.575238	0.858232	0.464629	0.996234	0.539419	0.818979
PA14_01890,pcaQ	0.177455	0.999949	-0.336514	0.99912	-0.217585	0.999941	-0.0330509	0.97786	-0.585612	0.865637	-0.501635	0.852994	-0.683341	0.659027	0.470054	0.576591	-0.0579699	0.981304	0.0729332	0.9999	-0.272147	0.99984	-0.0235503	0.989947	-0.152529	0.959855	-0.0355512	0.996234	-0.837535	NA
PA14_01900,pcaH	0.213387	0.999949	0.374299	0.99912	0.328388	0.999941	0.757231	0.546338	1.32467	0.681092	1.4115	0.461283	1.80776	0.196651	2.19777	0.041892	1.81097	0.279748	1.04069	0.9999	0.744882	0.99984	2.66493	0.00480507	1.69482	0.248442	0.99513	0.996234	1.64093	0.189216
PA14_01910,pcaG	0.616064	0.999949	-0.653838	0.99912	0.060633	0.999941	-0.0941431	NA	0.217486	0.993188	1.17548	NA	1.5332	0.64092	2.20368	NA	1.0777	0.78261	0.140377	0.9999	0.491856	0.99984	2.51552	0.120927	1.75057	NA	0.662261	0.996234	1.06533	NA
PA14_01930,pcaR	-0.165648	0.999949	0.830002	0.679567	1.344	0.0750664	1.76414	0.0040974	0.943356	0.602329	0.778666	0.653663	0.692225	0.659027	1.70406	0.0117938	0.673941	0.705084	0.297706	0.9999	-0.123615	0.99984	0.977622	0.221312	0.741547	0.553219	0.528896	0.996234	0.956345	0.29653
PA14_01940	-0.373475	0.999949	-0.215735	0.99912	-0.00840609	0.999941	-0.231041	0.678186	-0.186997	0.967041	-0.067425	0.988622	-0.395009	0.702875	-0.16901	0.779554	-0.184913	0.900482	-0.0644755	0.9999	-0.252325	0.99984	-0.446578	0.413958	-0.255077	0.845733	-0.145656	0.996234	-0.424394	0.542268
PA14_01960	-0.458522	0.999949	-0.143556	0.99912	0.00171735	0.999941	-0.0484389	0.947641	-0.13214	0.979527	-0.21884	0.942793	-0.492953	0.628544	0.0211834	0.978948	-0.345462	0.778842	-0.155509	0.9999	-0.0661582	0.99984	-0.30814	0.65045	-0.45976	0.592768	-0.0653129	0.996234	-0.705776	0.225048
PA14_01970	-0.394046	0.999949	-0.0733579	0.99912	-0.130093	0.999941	-0.123835	0.840806	-0.148026	0.979527	-0.0399329	0.990354	-0.0680626	0.971103	0.213001	0.694765	-0.187613	0.89499	-0.201135	0.9999	-0.291464	0.99984	-0.0388433	0.969842	-0.448304	0.546897	-0.00366966	0.996589	-0.396862	0.550362
PA14_01980	-0.291722	0.999949	0.0819372	0.99912	-0.118827	0.999941	0.0175789	0.979267	-0.0367427	0.994224	0.139183	0.96803	-0.029361	0.984405	0.47368	0.287541	0.20482	0.86258	-0.246387	0.9999	-0.534098	0.637575	0.246224	0.654979	0.1154	0.937372	-0.0169885	0.996234	-0.00861831	0.995236
PA14_01990	0.705654	0.999949	0.494962	0.99912	1.27469	0.672985	1.22344	NA	0.60595	0.956484	0.742512	NA	0.879349	0.740471	2.14453	0.0638049	1.71405	0.36126	0.540546	0.9999	-0.00300516	0.99984	2.41226	0.0243501	1.24697	0.504231	0.766647	0.996234	1.2431	NA
PA14_02010	-0.413192	0.999949	-0.343551	0.99912	-0.105895	0.999941	0.721654	0.340095	-0.0753091	0.993188	0.44295	0.883459	0.101036	0.971103	0.737868	0.364177	0.226286	0.913174	-0.215094	0.9999	-0.0473201	0.99984	0.133501	0.929168	-0.0307714	0.997758	0.325416	0.996234	-0.0896902	0.968499
PA14_02020	-0.376604	0.999949	-1.1327	0.232105	-0.573639	0.911199	0.459558	0.568011	-0.00307722	0.999081	0.0928433	0.988622	-0.160293	0.958541	0.0898833	0.932883	-0.33095	0.880641	-0.450327	0.9999	-0.318043	0.99984	-0.382575	0.730922	-0.232947	0.925625	-0.168381	0.996234	-0.169755	0.927762
PA14_02030	-0.461076	0.999949	-0.396317	0.99912	-0.577136	0.930968	-0.602001	0.486071	-0.673229	0.858152	-0.566938	0.844372	-0.83877	0.599425	-0.547859	0.572478	-0.577877	0.764921	-0.509797	0.9999	-0.0170113	0.99984	-0.21784	0.87717	-0.875735	0.499814	-0.54277	0.996234	-0.848289	NA
PA14_02050	0.0857343	0.999949	-0.502917	0.99912	-0.970476	0.941871	-1.23637	0.404695	-0.35378	0.979675	-0.446133	0.977083	-0.447755	0.932136	-1.63721	0.299791	-1.20616	0.723039	0.283878	0.9999	0.529686	0.99984	-0.978004	0.597415	-0.435221	0.92977	-0.87974	0.996234	-0.774609	0.767887
PA14_02060	0.618512	0.999949	-0.0309103	0.99912	0.796915	0.624389	1.29061	0.0509478	0.330349	0.956484	0.666868	0.704417	0.690509	0.626649	1.08866	0.144194	0.494787	0.772658	0.311033	0.9999	-0.610106	0.99984	0.111305	0.936488	0.224442	0.924744	-0.0361573	0.996234	0.614131	0.550222
PA14_02070	0.103749	0.999949	0.254615	0.99912	0.0494773	0.999941	1.0135	NA	-0.751797	0.979527	0.13325	NA	1.59937	NA	2.19299	NA	2.40761	NA	0.626369	0.9999	-0.228677	0.99984	3.00446	0.144959	2.14878	NA	1.07639	0.996234	1.95763	NA
PA14_02090	0.380609	0.999949	0.401641	0.808517	0.0420264	0.999941	0.504991	0.212694	0.579544	0.511997	0.216972	0.907814	0.232863	0.812133	0.373616	0.406909	-0.0380602	0.977248	0.00551058	0.9999	0.206218	0.99984	0.206579	0.730922	0.360996	0.60174	0.274077	0.996234	0.240195	0.737263
PA14_02100	-0.271503	0.999949	-0.344096	0.99912	-0.971593	0.764355	-1.13484	0.264945	-0.639311	0.915436	-1.00164	0.653663	-1.18907	0.474195	-1.16326	0.279608	-0.882817	0.699399	-0.183925	0.9999	-0.488841	0.99984	-1.25445	0.225706	-1.36497	0.331728	-0.862032	0.996234	-1.29497	0.264495
PA14_02110	-2.46571	NA	-2.95943	0.129714	-2.15271	0.432752	-1.92105	NA	-2.58045	NA	-2.72114	NA	-1.98156	NA	-1.75684	NA	-1.54276	NA	-1.49258	0.9999	-2.77688	0.196894	-0.855164	0.714521	-2.07306	NA	-2.02448	0.996234	-2.14109	NA
PA14_02130	-3.48864	0.00286016	-3.4167	0.00766141	-2.90311	0.0218426	-1.28738	NA	-2.58606	0.245817	-2.69264	NA	-2.01739	NA	-1.65875	NA	-1.87668	NA	-2.11465	0.77559	-3.66421	0.00214985	-0.85432	0.621117	-2.36247	NA	-2.23433	0.535988	-2.40405	NA
PA14_02140	-3.08854	2.02e-07	-2.80303	7.87e-06	-1.89809	0.00642657	-0.041565	0.976824	-1.45477	0.285559	-1.2173	0.27187	-1.83966	0.0219196	-0.982201	0.280783	-1.87557	0.0241405	-1.708	0.0912217	-2.61719	1.94e-05	-0.637628	0.529722	-1.93529	0.00982148	-1.33116	0.569409	-1.83941	0.0125845
PA14_02150	-2.83817	1.87e-06	-2.7307	1.17e-05	-1.72073	0.0187738	-0.561098	0.529436	-1.93221	0.0585308	-1.47562	0.0862439	-1.95261	0.0105783	-1.2554	0.154813	-1.6128	0.0978839	-1.49841	0.281383	-2.41722	9.99e-05	-0.394486	0.755113	-1.78484	0.0209869	-1.96073	0.0221885	-1.77002	0.0164673
PA14_02180,cheB	0.686829	NA	-3.90821	NA	-2.59207	NA	-2.19556	NA	-1.36345	NA	-1.53328	NA	1.13165	NA	1.99608	NA	1.72243	NA	-2.08313	0.9999	-0.0451037	0.99984	1.64568	0.634013	1.24587	NA	-1.33804	0.996234	1.39912	NA
PA14_02190,cheD	0.0994499	NA	1.27887	0.99912	0.733508	0.999941	1.17493	NA	2.45762	NA	0.200498	NA	2.89087	NA	4.02106	NA	3.61314	NA	0.94135	0.9999	2.32882	0.99984	4.42274	0.0814045	3.46408	NA	1.3743	0.996234	3.182	NA
PA14_02200,cheR	-0.140565	0.999949	-1.08315	0.99912	-1.71165	0.936165	-2.11248	NA	0.408329	0.98886	-1.13689	NA	0.977146	0.866696	2.03829	0.417433	1.49328	0.78261	-1.99258	0.9999	0.716428	0.99984	2.4229	0.320966	1.67974	NA	-0.481248	0.996234	1.49116	NA
PA14_02220	-1.4307	0.475262	-0.818236	0.99912	-1.01793	0.799759	-1.29579	0.250917	0.24799	0.979675	-1.09128	0.663206	-0.496823	0.85756	-0.148994	0.92121	-0.20938	0.945748	-0.36665	0.9999	1.1573	0.961592	0.525187	0.741433	-0.375184	0.916301	0.086435	0.996234	-0.295319	0.908542
PA14_02230,cheW	-0.788223	0.999949	-1.40453	0.99912	-1.51229	0.923068	-0.959315	NA	0.483382	0.979527	-1.47056	NA	-0.689131	NA	0.279446	NA	-0.135425	NA	-0.175272	0.9999	1.4644	0.99984	1.0703	0.685961	-0.755817	NA	0.51907	0.996234	-0.294033	NA
PA14_02250,cheA	-1.28373	0.999949	-1.59375	0.581813	-2.04395	0.218952	-1.6537	0.229722	0.303443	0.979675	-0.758016	0.88853	-0.755416	0.81484	-0.245942	0.888007	-0.638563	0.864144	-0.216542	0.9999	0.965036	0.99984	0.432968	0.846281	-0.206352	0.975297	0.478411	0.996234	-0.366862	0.90782
PA14_02260,cheY	-1.62855	0.101633	-1.8383	0.0430541	-2.41161	0.00161257	-1.97152	0.0230403	-0.295821	0.979527	-1.91702	0.0287831	-1.69468	0.104088	-1.0564	0.300196	-1.61426	0.212877	-0.379652	0.9999	0.842544	0.99984	-0.146366	0.935298	-1.324	0.309556	0.165468	0.996234	-1.09434	0.336475
PA14_02270	-0.869465	0.908918	-0.60333	0.99912	-1.09904	0.409916	-0.663415	0.445548	-0.0249167	0.995878	-1.02895	0.482683	-0.430046	0.836519	0.00373325	0.997525	-0.154914	0.948285	-0.173472	0.9999	0.39038	0.99984	0.200655	0.89927	-0.408735	0.861252	-0.0430866	0.996234	-0.533925	0.709029
PA14_02290	-0.0545104	0.999949	0.430141	0.99912	0.0968751	0.999941	-0.0320049	0.97981	-0.111954	0.99282	-0.622521	0.80988	-0.522873	0.781824	0.52237	0.576591	-0.0836839	0.975111	-0.101718	0.9999	-0.229804	0.99984	0.377716	0.748356	-0.0442875	0.997758	-0.0588432	0.996234	-0.108787	0.963071
PA14_02300,fabG	0.604245	0.999949	0.645191	0.99912	0.0696678	0.999941	-0.231363	NA	0.477346	0.975126	0.773217	NA	0.98903	NA	1.39908	NA	0.378494	NA	0.151904	0.9999	0.110995	0.99984	1.52604	0.256945	1.04175	NA	0.660324	0.996234	1.03438	NA
PA14_02310,atsA	-0.62004	0.999949	0.253424	0.99912	0.234944	0.999941	0.294082	0.846669	0.536774	0.956484	-0.283773	0.979891	0.55464	0.839161	1.29012	0.278963	0.840636	0.754593	0.038982	0.9999	-0.148884	0.99984	1.4763	0.19249	0.789157	0.751083	0.0681937	0.996234	0.779933	0.665853
PA14_02330,atsC	-0.424773	0.999949	-0.258836	0.99912	0.142696	0.999941	0.482481	0.652207	0.170695	0.98886	-0.0498652	0.992188	0.347348	0.906095	0.637385	0.569317	0.524786	0.82846	-0.0454685	0.9999	-0.508098	0.99984	1.11457	0.248193	0.652372	0.754926	0.0984453	0.996234	0.220747	NA
PA14_02340,atsB	0.150027	0.999949	0.388091	0.99912	0.321144	0.999941	0.55794	NA	0.180836	0.99282	0.0831984	NA	0.907422	0.754475	1.20497	0.399438	1.06833	0.725312	0.119347	0.9999	0.34212	0.99984	1.24785	0.380656	1.20024	0.578416	0.553885	0.996234	0.767124	NA
PA14_02360,atsR	0.332498	0.999949	-0.415965	0.99912	-0.087541	0.999941	-0.0462037	0.973651	-0.19362	0.981438	-0.48498	0.892173	0.529997	0.781824	0.36751	0.711884	0.313096	0.901213	0.217663	0.9999	0.111257	0.99984	0.58479	0.562367	0.322116	0.899115	-0.0460697	0.996234	0.280987	NA
PA14_02370	1.81504	NA	1.9661	NA	1.59226	0.969079	2.22375	NA	2.50063	NA	0.327834	NA	3.7536	NA	4.2215	NA	4.17008	NA	1.3799	0.9999	1.89721	0.99984	5.0136	0.0679677	3.78909	NA	2.09452	0.996234	3.78619	NA
PA14_02380	-0.806453	0.999949	0.419432	0.99912	0.202793	0.999941	0.67695	NA	-0.296006	0.979527	-0.552401	NA	-0.708169	0.781824	0.577229	0.637329	0.0346946	0.994211	-0.0431547	0.9999	-0.177633	0.99984	0.16566	0.935298	-0.266487	NA	-0.286194	0.996234	-0.164001	NA
PA14_02390	-0.194053	0.999949	-0.0870464	0.99912	-0.477919	0.988812	-0.0312629	NA	-0.326029	0.979527	-0.598753	NA	0.288637	0.947218	0.964651	0.443608	0.853114	0.754593	-0.565289	0.9999	-0.547328	0.99984	0.814031	0.555498	0.673932	0.802776	-0.360694	0.996234	0.264053	NA
PA14_02410	0.012497	0.999949	0.245828	0.99912	-0.287838	0.999941	0.215483	0.934345	0.442353	0.979527	0.248188	0.988622	2.049	0.470678	2.50887	0.154813	2.18003	0.480242	0.251233	0.9999	0.090056	0.99984	3.33942	0.0389251	2.39872	0.298848	0.993727	0.996234	2.19708	0.266722
PA14_02420,atsK	1.58259	0.92273	0.500648	0.99912	0.907822	0.953264	0.864369	NA	0.523461	0.979527	1.37752	NA	1.90884	NA	1.98614	NA	1.58855	NA	1.3156	0.9999	0.580434	0.99984	2.23409	0.155841	1.55232	NA	0.795218	0.996234	1.55259	NA
PA14_02435	1.59297	NA	0.987782	0.99912	2.05578	0.764593	-0.74303	NA	0.913508	NA	1.48998	NA	2.59982	NA	3.53672	NA	3.22237	NA	1.14148	0.9999	0.0154912	0.99984	4.02891	0.0394857	3.2196	NA	-0.883249	0.996234	2.78454	NA
PA14_02450	0.613106	0.999949	-0.104677	0.99912	0.210269	0.999941	-0.16931	0.904945	-0.12046	0.993188	0.288889	0.977083	0.295462	0.932619	-0.0311138	0.982503	0.186815	0.946178	0.300337	0.9999	0.38171	0.99984	0.20564	0.913923	0.579286	0.802776	-0.417324	0.996234	0.949245	0.458765
PA14_02460	0.671316	0.999949	0.285034	0.99912	-0.361149	0.999941	-0.59795	NA	-1.13888	0.921422	0.4108	NA	0.806885	NA	1.19076	NA	0.966585	NA	0.296684	0.9999	0.310794	0.99984	1.61404	0.371066	0.973766	NA	-0.120789	0.996234	0.842468	NA
PA14_02470,pntB	-0.116577	0.999949	-0.399577	0.99912	-0.40647	0.999941	-1.06219	NA	-0.546022	0.975126	0.0827344	NA	0.517135	0.918931	0.457272	0.807281	0.615186	0.891492	-0.265701	0.9999	-0.378955	0.99984	0.978823	0.61039	0.512007	0.917422	-1.0769	0.996234	0.434158	NA
PA14_02490,tonB2	0.405486	NA	0.554507	NA	-0.0401043	0.999941	0.0527431	NA	0.853055	NA	-0.0398241	NA	1.42086	NA	1.88372	NA	1.07214	NA	-0.867403	0.9999	0.00551429	0.99984	2.58836	0.214291	1.86457	NA	-0.136735	0.996234	1.3899	NA
PA14_02500,exbB1	0.126825	NA	-0.855579	0.99912	-0.961725	0.97926	0.486389	NA	-1.01588	NA	-0.505762	NA	0.2135	NA	1.64942	NA	1.32335	NA	-1.00332	0.9999	-0.268824	0.99984	1.54322	0.51603	0.553222	NA	-0.150309	0.996234	0.973255	NA
PA14_02510,exbD1	0.37169	0.999949	1.27099	0.99912	0.209611	0.999941	0.437946	NA	-0.00275337	0.999321	0.379531	NA	1.04749	NA	1.34891	NA	1.84557	NA	-0.0773872	0.9999	0.687727	0.99984	2.1216	0.266462	1.90373	NA	0.00866105	0.997637	1.2431	NA
PA14_02520	-0.267862	0.999949	0.0570639	0.99912	-0.0763355	0.999941	-1.30771	0.237788	0.0711067	0.994273	0.844477	0.800038	0.215961	0.960798	-1.07742	0.368149	-0.592066	0.834079	0.00758572	0.9999	0.693843	0.99984	-0.256911	0.903662	0.0159203	0.998743	-0.0135095	0.996589	-0.138681	0.966231
PA14_02530	0.159311	0.999949	-0.0901858	0.99912	-0.260768	0.999941	-1.0952	0.269056	-0.121695	0.993188	-0.250157	0.979891	-0.526044	0.829667	-1.23269	0.238003	-0.0868265	0.977378	0.597446	0.9999	0.596273	0.99984	-0.285474	0.866383	-0.204399	0.95942	-0.881982	0.996234	-0.296478	0.893103
PA14_02550,mdcA	0.253777	0.999949	0.439109	0.99912	0.385679	0.999941	0.0132181	0.995384	0.285437	0.979675	0.0881752	0.991218	0.361527	0.935017	0.614418	0.674762	1.0736	0.702274	0.960456	0.9999	0.823605	0.99984	1.16901	0.384243	0.821508	0.769011	0.168275	0.996234	0.659065	0.7675
PA14_02560,mdcB	0.419725	NA	0.96601	0.99912	0.590109	0.973139	-0.0179313	NA	0.208081	NA	0.645712	NA	0.137161	NA	-0.486687	NA	-0.0246014	NA	0.930073	0.9999	0.240201	0.99984	-0.0536718	0.985773	0.215065	NA	0.0383389	0.996234	0.310373	NA
PA14_02570,mdcC	-1.6034	NA	-1.97332	NA	-1.12047	NA	-3.12834	NA	-0.869499	NA	-0.0321072	NA	-3.49182	NA	-3.27975	NA	-2.00664	NA	-2.64286	0.9999	-0.667365	0.99984	-0.314675	NA	-0.279742	NA	-3.29706	0.996234	-0.581728	NA
PA14_02580,mdcD	0.24065	NA	-0.201534	NA	-0.102785	0.999941	-0.172014	NA	-0.0968109	NA	-1.33334	NA	1.05351	NA	0.435308	NA	0.898929	NA	0.244361	0.9999	0.738832	0.99984	1.61597	0.524297	0.556752	NA	-0.354721	0.996234	0.722873	NA
PA14_02590,mdcE	0.151518	NA	-0.0827047	NA	-1.20317	NA	-2.37095	NA	-0.236709	NA	-0.224271	NA	0.237397	NA	-0.659338	NA	-0.373997	NA	0.422564	0.9999	-0.0509699	0.99984	0.0360963	0.993382	0.635529	NA	-0.54807	0.996234	0.116992	NA
PA14_02610,mdcG	-0.0257582	NA	-0.206631	NA	0.182813	0.999941	-0.687113	NA	0.276232	NA	-0.321559	NA	0.89219	NA	-0.249065	NA	0.166416	NA	-0.123437	0.9999	-0.495502	0.99984	0.128538	0.972598	0.282269	NA	-0.821115	0.996234	-0.149743	NA
PA14_02620,mdcH	0.118085	0.999949	0.818559	0.99912	0.705827	0.93869	0.245864	NA	0.507966	0.956484	0.738514	NA	0.107975	0.975104	0.0822917	NA	0.816055	0.74087	0.806959	0.9999	0.540491	0.99984	0.688822	0.592136	0.420088	NA	0.134619	0.996234	0.715658	NA
PA14_02630,mdcL	-0.0199287	NA	-0.895175	NA	-0.322073	NA	-2.93265	NA	-1.11653	NA	-1.26284	NA	0.00604223	NA	-0.00208646	NA	-0.425605	NA	-0.877863	0.9999	-0.367457	0.99984	0.736953	0.770287	0.619269	NA	-1.51855	0.996234	-1.09533	NA
PA14_02640,mcdM	-0.955883	0.999949	-0.154874	0.99912	0.448889	0.999941	0.0153051	NA	-0.467978	0.979527	-0.149598	NA	1.16505	NA	1.06757	NA	1.26156	NA	-0.573414	0.9999	-0.0467092	0.99984	1.56076	0.328059	1.13043	NA	0.133098	0.996234	1.13007	NA
PA14_02650	0.26549	0.999949	0.0664905	0.99912	-0.299361	0.999941	-0.49592	0.699468	-0.122407	0.993188	0.0265871	0.997425	0.36922	0.921659	0.777384	0.543435	0.41215	0.900863	-0.199851	0.9999	0.0267321	0.99984	1.12426	0.338962	0.45615	0.888996	-0.075076	0.996234	0.231518	0.932167
PA14_02660	-0.00288047	0.999949	-0.230347	0.99912	-0.350754	0.979565	-0.473956	0.597449	-0.181941	0.981491	-0.341308	0.947323	0.077648	0.977799	0.259821	0.793855	0.112997	0.963114	-0.341364	0.9999	0.126125	0.99984	0.661343	0.467785	-0.0585557	0.99253	-0.464824	0.996234	-0.0734891	0.975481
PA14_02680,aldH	-0.559999	0.999949	-0.0447458	0.99912	0.231378	0.999941	0.382272	NA	-0.195235	0.993188	-0.44796	NA	1.04213	NA	1.02477	NA	1.12811	NA	0.53771	0.9999	0.458382	0.99984	1.68415	0.318331	1.28251	NA	-0.375889	0.996234	1.38692	NA
PA14_02690	-0.688542	0.999949	-0.519743	0.99912	-0.190554	0.999941	-0.757608	NA	-1.05104	0.956484	-0.144733	NA	1.5299	0.737547	2.07265	0.363363	1.68452	0.737891	-0.450267	0.9999	-0.44174	0.99984	2.7287	0.200534	1.65567	NA	-0.874788	0.996234	1.57343	NA
PA14_02700	0.291136	0.999949	-0.193347	0.99912	0.440072	0.999941	-0.17146	NA	0.379744	0.984354	0.252901	NA	1.84128	0.615595	2.45236	0.213491	2.1194	0.590981	0.0282662	0.9999	-0.158921	0.99984	3.00528	0.104786	1.99245	0.499814	-0.158433	0.996234	1.67251	NA
PA14_02720	-0.271779	0.999949	-0.0168904	0.99912	0.281742	0.999941	-0.408685	NA	-0.0601643	0.995878	-0.126054	NA	1.35532	0.758146	2.11592	0.317428	2.02609	0.647903	-0.458292	0.9999	0.0989474	0.99984	2.97068	0.13621	1.71159	0.614211	-0.698358	0.996234	1.80637	NA
PA14_02730	0.292792	0.999949	0.703944	0.2636	0.660093	0.320239	0.864881	0.0525365	0.451693	0.827757	0.521882	0.587234	0.937137	0.0498976	1.12699	0.00547988	0.67413	0.419278	0.185974	0.9999	-0.0383707	0.99984	0.979652	0.0262221	0.474915	0.541138	0.429171	0.996234	0.520271	0.393449
PA14_02740	0.377854	0.999949	0.470129	0.99912	0.506081	0.973139	0.701758	0.508542	0.295754	0.979527	0.351144	0.965956	1.21839	0.449657	1.72448	0.0871137	1.61588	0.246312	0.483108	0.9999	0.169021	0.99984	2.11957	0.0155147	1.32702	0.347374	0.658186	0.996234	1.21557	0.300766
PA14_02750	-0.146914	0.999949	-0.0287723	0.99912	-0.107844	0.999941	0.00367237	0.997316	-0.156398	0.979527	0.0390692	0.991218	-0.302312	0.828064	-0.104087	0.887275	-0.253765	0.872983	-0.215967	0.9999	-0.0934875	0.99984	-0.246833	0.771527	-0.0563807	0.985146	-0.24156	0.996234	-0.202341	0.864343
PA14_02760,catI	-0.119976	0.999949	-0.00468157	0.999641	-0.313607	0.999941	0.499831	0.741808	-0.197236	0.991336	-0.0793742	0.991218	0.63802	0.839127	1.20655	0.379902	1.0033	0.74393	-0.271879	0.9999	-0.468654	0.99984	1.6355	0.203775	0.876919	0.754926	0.199318	0.996234	0.823302	NA
PA14_02770,pcaJ	0.145073	0.999949	0.67964	0.99912	0.565354	0.955126	0.451561	0.69734	-0.128	0.993188	0.344219	0.966451	0.535812	0.829667	0.977247	0.366921	0.943079	0.669039	-0.197393	0.9999	0.350679	0.99984	1.18332	0.248259	0.973907	0.538651	0.095326	0.996234	0.741123	0.6281
PA14_02790,pcaF	-0.055031	0.999949	0.387271	0.99912	0.650411	0.911547	0.213889	0.858248	0.085433	0.993188	0.382603	0.942793	-0.412534	0.854397	0.228626	0.83184	0.255474	0.914155	-0.193199	0.9999	0.324546	0.99984	0.572881	0.59818	0.156274	0.968201	0.119587	0.996234	-0.0252297	0.992315
PA14_02810,pcaT	-0.0320186	0.999949	-0.363599	0.99912	-0.690422	0.90819	-0.519739	0.594717	-0.713612	0.859934	-0.311883	0.963019	0.417721	0.847111	0.504274	0.629296	0.281378	0.908101	-0.524556	0.9999	0.119153	0.99984	0.909812	0.338416	0.243022	0.938783	0.076373	0.996234	0.270455	0.892713
PA14_02830,pcaB	-0.352047	0.999949	-0.0340234	0.99912	-0.452912	0.899207	-0.616406	0.300157	-0.347863	0.926256	-0.317976	0.894962	-0.623284	0.554698	-0.705451	0.26659	-0.790857	0.446463	-0.201701	0.9999	0.0760353	0.99984	-0.303478	0.706758	-0.31053	0.831722	-0.425563	0.996234	-0.4592	0.591456
PA14_02840,pcaD	-0.0229451	0.999949	0.060366	0.99912	-0.752617	0.905209	-0.558672	0.595344	-0.157584	0.990691	-0.0220364	0.997425	-0.0232872	0.993366	-0.256998	0.826705	-0.222037	0.937761	-0.334801	0.9999	0.265833	0.99984	0.316356	0.844623	0.267359	0.937366	0.0618271	0.996234	0.16646	0.951132
PA14_02850,pcaC	0.114075	0.999949	-0.0607076	0.99912	-0.258779	0.989091	-0.442237	0.54505	-0.167024	0.979527	0.121564	0.979891	0.0267562	0.989446	0.257144	0.74339	-0.0652198	0.975403	-0.170421	0.9999	0.366995	0.99984	0.338163	0.716599	0.260536	0.895677	-0.193747	0.996234	0.154106	0.924144
PA14_02870	0.337578	0.999949	-0.0579409	0.99912	-0.219713	0.999941	0.184206	0.886159	-0.36324	0.965887	0.0239652	0.997425	0.295424	0.924626	0.103324	0.93802	0.126099	0.963953	0.038631	0.9999	0.0916736	0.99984	0.38825	0.78648	0.384826	0.888996	-0.189117	0.996234	-0.00807795	0.997191
PA14_02890	0.274139	0.999949	0.231649	0.99912	0.104596	0.999941	0.703621	0.60492	-0.0560904	0.995878	0.368232	0.977874	1.0696	0.676208	1.96242	0.122281	1.59388	0.474377	0.256475	0.9999	0.251134	0.99984	2.2106	0.062893	1.33492	0.489638	0.628679	0.996234	1.32937	0.394937
PA14_02900,pcaK	0.225313	0.999949	-0.0228979	0.99912	-0.487783	0.999941	-0.0261086	NA	0.380444	0.987695	0.969392	NA	1.7398	0.669139	2.26045	NA	1.40937	0.764605	-0.810533	0.9999	-0.251141	0.99984	2.30971	0.263637	1.43304	NA	0.398035	0.996234	1.15741	NA
PA14_02910	0.096116	0.999949	-0.0623006	0.99912	0.180582	0.999941	-0.0160759	0.990652	-0.147888	0.981973	-0.682298	0.695667	-0.285698	0.877087	-0.0417514	0.967622	0.0614107	0.977378	-0.324602	0.9999	-0.416389	0.99984	0.295048	0.772004	-0.383722	0.829295	-0.0448598	0.996234	-0.621272	NA
PA14_02930	-0.379242	0.999949	-0.143835	0.99912	1.07815	0.877301	1.43907	NA	0.908457	0.894152	0.459937	NA	0.763167	NA	1.24292	NA	0.646853	NA	0.0864578	0.9999	-0.0733041	0.99984	1.7615	0.182177	1.04031	NA	0.304152	0.996234	1.08467	NA
PA14_02960	-0.636529	NA	0.581674	0.99912	0.259498	0.999941	-0.076502	NA	0.0954418	NA	-0.00166868	NA	-1.08051	NA	0.0887261	NA	0.64769	NA	-0.0943281	0.9999	-0.0973778	0.99984	0.411053	0.867463	-0.284325	NA	-0.239705	0.996234	-0.116577	NA
PA14_02970	0.099348	0.999949	-0.343124	0.99912	0.529934	0.969079	-0.249414	NA	-0.0824499	0.994224	0.28476	NA	0.288978	0.93564	0.542013	0.651952	0.404789	0.896525	-0.276757	0.9999	0.523172	0.99984	0.941074	0.390008	0.42271	0.888996	-0.222382	0.996234	0.151815	NA
PA14_02980	-0.0485866	NA	-1.56348	0.99912	-1.18727	0.953264	0.11702	NA	0.390715	NA	-0.286145	NA	1.0025	NA	1.81159	NA	1.6563	NA	-1.04343	0.9999	-0.243707	0.99984	2.27293	0.242708	1.12072	NA	0.314935	0.996234	0.811804	NA
PA14_02990	0.773629	0.999949	0.269491	0.99912	0.90857	0.973139	0.602987	NA	1.07354	0.948119	1.14246	NA	2.62546	0.376169	3.19119	0.110234	3.06485	0.293225	-0.123015	0.9999	0.558233	0.99984	3.67312	0.0494999	3.06734	0.207556	0.717063	0.996234	2.7269	NA
PA14_03000	0.0330476	0.999949	0.395416	0.99912	0.147193	0.999941	0.297984	NA	-0.862293	0.956484	0.283144	NA	1.21585	0.718947	1.98435	NA	1.62034	0.642097	-0.630782	0.9999	-0.429401	0.99984	2.51919	0.104264	1.33664	NA	0.0709099	0.996234	0.980962	NA
PA14_03010	-0.0228853	0.999949	0.026057	0.99912	-0.15466	0.999941	-0.34662	0.678186	-0.285714	0.965887	-0.246203	0.96803	-0.517616	0.75353	-0.283896	0.748891	-0.159177	0.9385	-0.273825	0.9999	-0.320169	0.99984	-0.233862	0.851727	-0.378763	0.850163	-0.494932	0.996234	-0.232604	0.885948
PA14_03020,aroE	-0.439976	NA	-0.339844	0.99912	0.374255	0.999941	-0.228121	NA	0.270135	NA	-0.95062	NA	-0.46578	NA	0.659832	NA	0.345289	NA	0.187763	0.9999	-0.350898	0.99984	0.979677	0.651668	0.162505	NA	0.608295	0.996234	0.236955	NA
PA14_03030,aroQ2	-0.330957	NA	0.262669	0.99912	-0.232087	0.999941	-0.0624385	NA	-0.0849322	NA	-1.18127	NA	0.0940211	NA	0.467728	NA	-0.283537	NA	0.356201	0.9999	-0.621501	0.99984	1.27016	0.380656	0.380924	NA	-0.0694457	0.996234	0.214029	NA
PA14_03040	-0.0975556	0.999949	0.212299	0.99912	-0.196332	0.999941	-0.317631	0.707645	-0.115792	0.990804	-0.518127	0.842279	0.103735	0.971103	0.0887447	0.931431	0.124871	0.954806	0.161704	0.9999	0.0453949	0.99984	0.501465	0.565413	0.0784643	0.982473	0.116656	0.996234	-0.358765	0.79572
PA14_03050,pobA	-0.227726	0.999949	-0.217292	0.99912	0.137479	0.999941	-0.111928	NA	-0.19162	0.993188	0.0951104	NA	1.10753	0.772313	1.82875	NA	1.30457	0.745807	-0.351337	0.9999	0.08247	0.99984	2.05692	0.226976	1.33757	NA	-0.0855909	0.996234	0.684805	NA
PA14_03070,pobR	0.0727565	0.999949	-0.183866	0.99912	-0.313721	0.978261	-0.476828	0.544103	-0.470177	0.915436	-0.523696	0.83151	-0.640884	0.669139	-0.4057	0.637156	-0.0156415	0.995279	-0.0940474	0.9999	0.0832245	0.99984	-0.0300962	0.985079	-0.161759	0.956203	-0.0955949	0.996234	-0.153758	0.929161
PA14_03080	-0.0936037	0.999949	-0.239851	0.99912	-0.429912	0.946517	-0.458868	0.544103	-0.424448	0.921422	-0.594368	0.768669	-0.458046	0.772313	-0.341567	0.676737	-0.229383	0.905587	0.0569962	0.9999	-0.373248	0.99984	-0.283972	0.785798	-0.977377	0.330291	-0.591539	0.996234	-0.0560641	NA
PA14_03090	0.140665	0.999949	-0.0674647	0.99912	-0.450093	0.946517	-0.794125	0.280949	-0.511677	0.885619	-0.0812306	0.988622	-0.502566	0.75353	-0.394175	0.640127	-0.361494	0.853621	-0.0881989	0.9999	-0.117518	0.99984	-0.0857654	0.957513	-0.232622	0.920966	-0.52624	0.996234	-0.421572	0.735982
PA14_03100	-0.664496	NA	-0.0560733	0.99912	0.0225488	0.999941	-0.239499	NA	-1.53177	NA	-0.342264	NA	0.79066	NA	1.46874	NA	0.961958	NA	0.0516185	0.9999	-0.857845	0.99984	1.51509	0.433499	1.11916	NA	-0.846212	0.996234	0.250471	NA
PA14_03110	-0.412773	0.999949	0.104374	0.99912	0.0724217	0.999941	1.41159	0.270995	1.42137	0.695891	0.144105	0.988622	1.20218	0.64092	1.63811	0.221205	1.29485	0.648977	1.01138	0.9999	0.880916	0.99984	2.15448	0.08503	0.484718	0.900935	1.3897	0.996234	0.537533	0.841168
PA14_03120	0.154966	0.999949	0.770498	0.990813	0.873374	0.767236	0.982416	0.284499	0.114693	0.993188	0.0411816	0.993949	-0.253406	0.939949	0.283486	0.805604	0.260053	0.918989	-0.0784275	0.9999	0.0609072	0.99984	0.455473	0.735382	0.044186	0.997758	0.141049	0.996234	-0.202497	0.929605
PA14_03130	-0.180731	0.999949	-0.0476244	0.99912	0.506953	0.737926	0.331366	0.541466	-0.0805846	0.990804	-0.11531	0.979891	-0.40246	0.717578	0.240875	0.686466	0.0218384	0.990398	-0.557272	0.9999	-0.677149	0.571414	0.104182	0.917811	-0.124495	0.95219	0.277842	0.996234	-0.0846775	0.951132
PA14_03150	-0.158697	0.999949	-0.182521	0.99912	-0.344523	0.957346	-0.236945	0.750319	-0.324725	0.955492	-0.291728	0.942198	-0.43477	0.75353	-0.301158	0.681791	-0.399724	0.790576	-0.354724	0.9999	0.0352817	0.99984	-0.45551	0.544229	-0.266382	0.882971	-0.426015	0.996234	-0.391887	0.709029
PA14_03160	0.331321	0.999949	0.298345	0.99912	0.474026	0.939858	0.623281	0.380129	0.371991	0.954368	0.55164	0.796444	0.764851	0.541963	0.663828	0.386357	0.505178	0.761252	0.220418	0.9999	0.379482	0.99984	0.712785	0.350271	0.791706	0.466502	0.479562	0.996234	0.853207	0.30422
PA14_03163	0.0211286	0.999949	0.378904	0.99912	0.642094	0.297112	0.537331	0.242815	0.609109	0.548442	0.541886	0.51512	0.331901	0.743347	0.273705	0.615061	0.28001	0.806326	0.078646	0.9999	0.178567	0.99984	0.169788	0.820716	0.236122	0.851896	0.406427	0.996234	0.436967	0.480954
PA14_03166	-0.178852	0.999949	0.0504549	0.99912	0.343209	0.972797	0.0573716	0.955954	0.172195	0.979527	0.212896	0.974511	-0.0911761	0.971103	0.162929	0.846434	0.298664	0.880641	-0.0771108	0.9999	0.146613	0.99984	0.178067	0.886195	0.0405988	0.997342	0.25608	0.996234	0.118476	0.951132
PA14_03170	-0.181796	0.999949	0.0105528	0.99912	0.151845	0.999941	0.129666	0.876509	0.0435063	0.994273	0.0334589	0.991218	0.375932	0.781824	0.482623	0.479471	0.300239	0.854577	-0.165638	0.9999	-0.0222943	0.99984	0.392322	0.60282	0.284594	0.867412	0.0397733	0.996234	0.244873	0.846568
PA14_03180	-0.321122	0.999949	0.28885	0.99912	0.00270834	0.999941	-0.0712846	0.926161	0.319534	0.919424	-0.0317519	0.991218	-0.255846	0.839161	-0.299967	0.628083	-0.385352	0.755739	-0.353328	0.9999	0.280149	0.99984	-0.0680424	0.950784	-0.0785805	0.975469	0.101717	0.996234	-0.0615668	0.968499
PA14_03190	-0.285296	0.999949	-0.0625015	0.99912	0.235888	0.952092	-0.0422196	0.941419	0.549115	0.511997	0.558207	0.253506	0.188655	0.839688	0.201702	0.660396	-0.0337459	0.978213	-0.141621	0.9999	0.423422	0.896284	0.0500591	0.951553	0.516155	0.337724	0.180165	0.996234	0.521826	0.227017
PA14_03200	-0.491677	0.999949	-0.255818	0.99912	0.270789	0.973139	-0.0940637	0.910585	0.727994	0.587899	1.03316	0.0616217	0.553789	0.626336	0.468945	0.473754	0.175901	0.912622	-0.0957427	0.9999	0.484505	0.99984	0.62638	0.309927	0.842165	0.259225	0.370793	0.996234	0.984551	0.0898094
PA14_03210	-0.737378	0.999949	-0.313979	0.99912	-0.043792	0.999941	-1.34958	0.280144	0.511654	0.956484	0.87786	0.800038	-0.143591	0.971103	-0.00322405	0.997537	-0.241279	0.941875	-0.131457	0.9999	0.668082	0.99984	0.473468	0.791849	0.726581	0.78613	-0.071544	0.996234	0.521385	0.823671
PA14_03220	-0.948283	0.57937	-0.933441	0.543186	-0.0640497	0.999941	-0.870359	0.265344	0.433229	0.937872	0.628521	0.771847	-0.195201	0.946902	-0.183925	0.846073	-0.0636753	0.980169	-0.211189	0.9999	0.263091	0.99984	-0.0748408	0.964906	0.707613	0.577926	0.161683	0.996234	0.614348	0.590574
PA14_03240,hcpC	0.304136	0.999949	-0.0296318	0.99912	0.82478	0.90819	0.232751	0.880493	0.652269	0.926676	0.572103	0.909197	1.32383	0.441556	1.29993	0.253914	0.944435	0.702274	0.411785	0.9999	0.817596	0.99984	1.54579	0.155841	1.48855	0.309556	0.312653	0.996234	1.46523	0.225048
PA14_03250	-0.404977	0.367365	-0.356366	0.544361	-0.0525563	0.999941	-0.248862	0.411108	0.212616	0.877464	0.230764	0.796288	-0.154225	0.835117	-0.440949	0.154813	-0.335943	0.590981	-0.2678	0.9999	0.0403224	0.99984	-0.324009	0.306162	0.025146	0.988754	-0.00974385	0.996234	-0.0115486	0.992315
PA14_03265	-0.291942	0.999949	-0.178605	0.99912	0.0705589	0.999941	0.0954624	0.868858	0.610715	0.489543	0.539309	0.410461	0.228468	0.826227	-0.258726	0.606299	-0.176718	0.887786	-0.0906573	0.9999	0.0657868	0.99984	0.00604588	0.993382	0.34575	0.65777	0.271566	0.996234	0.46212	0.377364
PA14_03270	-0.375431	0.999949	-0.297621	0.99912	-0.180747	0.973139	-0.314813	0.429627	0.23929	0.921422	0.311879	0.782285	-0.0595693	0.971103	-0.498805	0.228011	-0.357171	0.677754	-0.265978	0.9999	0.126968	0.99984	-0.142179	0.822788	0.0856496	0.957954	0.0188081	0.996234	0.156127	0.850026
PA14_03285	-0.417668	0.999949	-0.189296	0.99912	-0.0117366	0.999941	-0.170397	0.860293	0.203778	0.979527	0.307993	0.942793	0.104114	0.971103	0.101831	0.915564	0.274466	0.900482	-0.285106	0.9999	-0.000715858	0.999938	0.578075	0.479629	0.368055	0.845733	0.11378	0.996234	0.157017	0.928298
PA14_03290	-0.18096	0.999949	-0.0735494	0.99912	0.122891	0.999941	0.125145	0.890086	0.0091726	0.998815	0.114049	0.981431	-0.0885478	0.971103	-0.0796665	0.93209	-0.257858	0.900482	-0.189815	0.9999	-0.296949	0.99984	-0.623224	0.392824	-0.0812366	0.978023	-0.081562	0.996234	-0.0405049	0.986165
PA14_03300	-0.19184	0.999949	-0.158308	0.99912	0.135931	0.999941	0.0487596	0.964342	0.0494525	0.994273	-0.197749	0.978766	0.0217986	0.992975	-0.0168656	0.987833	0.197955	0.91519	-0.121549	0.9999	-0.27073	0.99984	-0.207865	0.860735	-0.0787377	0.980666	-0.0392401	0.996234	0.0515899	0.982064
PA14_03310	-0.0837667	0.999949	-0.162751	0.99912	-0.12072	0.999941	-0.0811192	0.941419	-0.0422277	0.995065	-0.148292	0.979891	0.343684	0.847407	0.560426	0.504244	0.474876	0.783562	-0.231489	0.9999	-0.045751	0.99984	0.727247	0.356261	0.425757	0.807395	0.207022	0.996234	0.418169	0.746038
PA14_03320	-0.722123	0.7282	-0.591401	0.898913	-0.579066	0.815859	-0.543273	0.402802	-0.0613657	0.993188	-0.658656	0.625079	-0.439162	0.754475	-0.445215	0.55526	-0.189828	0.913599	-0.42852	0.9999	0.0157865	0.99984	0.0350604	0.980691	-0.275909	0.881312	-0.0710461	0.996234	-0.479154	0.62301
PA14_03330	-0.678274	0.63973	-0.893541	0.201369	-0.698946	0.508241	-0.520516	0.371931	0.415357	0.870976	-0.399491	0.844372	-0.395346	0.754475	-0.484529	0.45596	-0.409264	0.761363	-0.00236231	0.9999	0.225967	0.99984	-0.0892133	0.935614	-0.264074	0.870866	-0.0915389	0.996234	-0.099355	0.951132
PA14_03340	-0.837281	0.392401	-0.89512	0.277711	-0.743038	0.516943	-0.584532	0.351313	0.406508	0.898056	-0.0976847	0.984008	-0.217394	0.909642	-0.400262	0.57833	-0.415759	0.778842	-0.252399	0.9999	0.237724	0.99984	-0.184421	0.862009	-0.112741	0.967863	-0.0114952	0.996234	-0.132778	0.929161
PA14_03350	-0.939621	0.000412582	-0.819254	0.00457628	-0.811339	0.00379173	-0.474198	0.174791	0.366988	0.741402	-0.567479	0.151808	-0.763998	0.0207365	-0.721412	0.0285934	-0.742288	0.040363	-0.311112	0.9999	0.185696	0.99984	-0.153227	0.773764	-0.64024	0.0911878	0.0179651	0.996234	-0.688895	0.0324959
PA14_03360	-1.51125	1.05e-07	-1.78861	6.05e-10	-1.61257	1.24e-08	-0.889403	0.0127367	-0.110741	0.979527	-1.42062	9.59e-07	-1.29119	8.62e-05	-1.16632	0.000772621	-1.32568	4.98e-05	-0.408645	0.9999	0.0382484	0.99984	-0.480615	0.266848	-1.22752	0.000100238	-0.553671	0.884111	-1.39348	3.13e-06
PA14_03370	-2.06078	1.06e-06	-2.11671	1.43e-06	-2.01212	2.3e-06	-1.07074	0.0593531	0.0102459	0.998464	-1.98554	3.99e-06	-1.4848	0.00443741	-1.37337	0.0113915	-1.24496	0.0498606	-0.472765	0.9999	0.0366795	0.99984	-0.387369	0.612976	-1.56676	0.00138252	-0.370738	0.996234	-1.42728	0.0040385
PA14_03380	-0.77157	0.00532342	-0.386038	0.603091	-0.243273	0.929551	-0.388979	0.259113	0.438588	0.559251	0.0941954	0.979891	-0.602873	0.0996665	-0.313068	0.404339	-0.55553	0.247641	-0.331604	0.9999	0.266818	0.99984	-0.157893	0.756813	0.00238801	0.999307	0.130124	0.996234	-0.0794757	0.92496
PA14_03390	0.422949	0.999949	0.239584	0.99912	0.722167	0.921327	1.4214	0.132712	0.244971	0.979527	0.821063	0.771073	1.18088	0.456107	1.28073	0.212742	1.20866	0.498538	0.433768	0.9999	-0.0400377	0.99984	1.26057	0.20611	1.10544	0.46138	0.672262	0.996234	0.992761	0.436941
PA14_03400	0.120043	0.999949	0.39164	0.99912	1.10879	0.749966	1.95655	0.0558793	0.841915	0.867022	0.994295	0.730129	1.35516	0.450473	1.54503	0.181294	1.12416	0.648977	0.398313	0.9999	-0.0486318	0.99984	1.10102	0.362745	1.11104	0.528664	0.859973	0.996234	1.0998	0.453765
PA14_03410	1.02584	0.999949	0.512913	0.99912	1.02552	0.929551	1.52328	0.290809	-0.28794	0.984354	0.208148	0.988622	0.55684	0.889592	1.09129	0.514226	1.05815	0.756139	0.387297	0.9999	-0.68014	0.99984	0.334288	0.906576	0.260823	0.968201	0.535858	0.996234	0.20837	0.958852
PA14_03420	-0.131154	0.999949	-0.405161	0.99912	-0.386134	0.999941	-0.683494	NA	-0.737832	0.956484	-0.432208	NA	0.386661	0.937379	0.43388	0.803008	0.922741	0.781567	-0.760867	0.9999	-1.00301	0.99984	1.21393	0.437051	0.473066	0.917422	-0.123061	0.996234	-0.0309213	NA
PA14_03430,gabD	-0.206851	0.999949	-0.713599	0.99912	-0.666364	0.923068	-0.429165	0.673139	-0.404121	0.956484	-0.231419	0.979891	-0.407346	0.860878	-0.639577	0.545855	-0.834054	0.677754	0.0215968	0.9999	0.0281323	0.99984	-0.939667	0.337354	-0.36426	0.894832	-0.400496	0.996234	-0.515755	0.748622
PA14_03450,gabT	-0.267766	0.999949	-0.622738	0.99912	-0.709887	0.929551	-0.743409	0.459818	-0.715212	0.875282	-0.246996	0.979891	-0.52951	0.826227	-0.759832	0.499089	-0.695003	0.762266	0.231558	0.9999	0.0255968	0.99984	-1.15997	0.255044	-0.515444	0.84355	-0.747473	0.996234	-0.714356	0.639642
PA14_03470	-0.487798	0.999949	-0.208161	0.99912	-0.354423	0.93869	-0.157916	0.810424	-0.429945	0.847503	-0.286635	0.892173	-0.431737	0.691695	-0.520058	0.362144	-0.192364	0.901395	0.0613876	0.9999	0.0406698	0.99984	-0.690226	0.193241	-0.623357	0.424377	-0.270493	0.996234	-0.826325	0.139395
PA14_03480	-0.479515	0.999949	-0.204833	0.99912	-0.391403	0.997276	-0.821454	NA	-0.602592	0.956484	-1.02749	NA	-0.345775	0.932624	-0.946978	NA	-0.266166	0.937171	-0.353666	0.9999	-0.013063	0.99984	-0.32716	0.868973	-0.123944	NA	-0.956745	0.996234	-0.330599	NA
PA14_03490	-0.0244284	0.999949	-0.428277	0.99912	-0.616259	0.939552	-0.797421	0.395787	-0.302434	0.979527	-0.382606	0.942793	-0.397896	0.863864	-0.209623	0.850217	-0.589313	0.783562	-0.344132	0.9999	0.257236	0.99984	-0.0835794	0.965509	-0.294172	0.919839	-0.620307	0.996234	-0.218748	NA
PA14_03510	0.00303119	0.999949	-0.0629944	0.99912	-0.589827	0.912671	-0.371465	0.676765	0.017981	0.995878	-0.0524001	0.991218	-0.219128	0.935922	0.0388784	0.973519	-0.244287	0.910063	-0.386831	0.9999	0.175363	0.99984	0.161425	0.912836	0.163403	0.957954	-0.560928	0.996234	-0.00387349	0.998508
PA14_03520	-0.127785	0.999949	-0.110725	0.99912	-0.501586	0.945393	-0.514158	NA	-0.128523	0.990377	-0.730638	NA	-0.407446	0.835289	-0.522031	0.576591	-0.780574	0.664648	-0.331347	0.9999	-0.0652019	0.99984	-0.529216	0.589087	-0.284055	0.906792	-0.642235	0.996234	-0.555038	NA
PA14_03530	-0.78588	0.999949	-0.225325	0.99912	-1.09396	0.799478	-1.14886	NA	-0.793643	0.894152	-0.636815	NA	-0.66195	0.811856	-0.542826	0.691308	-0.37828	0.906501	-0.512147	0.9999	-1.02229	0.99984	-0.636771	0.689497	-0.396534	NA	-1.1702	0.996234	-0.411185	NA
PA14_03550,cynX	-0.347267	NA	-0.649119	NA	-0.807974	0.999941	0.070373	NA	-1.14152	NA	0.4878	NA	1.50342	NA	1.83534	NA	1.58026	NA	-0.661079	0.9999	0.588654	0.99984	2.07272	0.515531	1.3386	NA	0.664326	0.996234	1.32268	NA
PA14_03560	0.135162	0.999949	0.100433	0.99912	-0.0181035	0.999941	-0.738021	NA	0.00663954	0.999081	0.229948	NA	-0.331487	NA	0.498645	NA	0.12745	NA	0.245241	0.9999	-0.289693	0.99984	0.922928	0.405371	0.250734	NA	-0.205914	0.996234	0.560915	NA
PA14_03580	0.066465	0.999949	0.155452	0.99912	0.0318769	0.999941	-0.609161	0.380129	0.201865	0.979527	0.146899	0.979891	-0.233252	0.907244	0.0140446	0.98848	-0.172897	0.923677	-0.216697	0.9999	-0.113972	0.99984	0.0647291	0.963765	-0.3269	0.858232	-0.471061	0.996234	0.0213764	0.992315
PA14_03590	0.76203	NA	-0.740622	0.99912	-0.62194	0.997276	-1.76814	NA	-1.40993	NA	-0.412122	NA	0.204927	NA	-0.39123	NA	-0.753929	NA	-1.25189	0.9999	-0.273629	0.99984	-0.77507	0.781973	-0.218345	NA	-1.13728	0.996234	-0.50057	NA
PA14_03610,ycaL	-1.4919	0.107248	-1.36908	0.184785	-0.153943	0.999941	-0.38942	0.695188	0.104246	0.993188	0.56365	0.860154	-0.682926	0.715338	-0.401075	0.694765	-0.575381	0.78261	0.0463874	0.9999	-0.0455887	0.99984	-1.37136	0.121384	1.15238	0.347374	-0.03581	0.996234	1.77553	0.0179913
PA14_03620	0.0124992	0.999949	0.553534	0.99912	1.05951	0.6721	1.26361	NA	1.54339	0.362707	1.02543	NA	0.821472	0.694255	0.995432	0.363363	0.124938	0.971605	0.190454	0.9999	1.19381	0.704204	1.27635	0.201356	1.54707	0.192442	0.75932	0.996234	0.995237	NA
PA14_03630	-0.0622029	0.999949	-0.355485	0.99912	-0.699694	0.95309	-0.961814	NA	-0.371699	0.979527	-0.575528	NA	-1.08156	NA	-0.682736	NA	-0.446041	NA	-0.0645446	0.9999	0.222529	0.99984	-0.160504	0.943606	-0.139529	NA	-0.776248	0.996234	-0.601807	NA
PA14_03650,cysA	-0.152502	0.999949	0.304741	0.99912	-0.0592911	0.999941	0.05555	0.959379	-0.298406	0.965366	-0.245955	0.964971	-0.391955	0.822494	0.571554	0.473197	-0.363517	0.853621	-0.069584	0.9999	-0.430789	0.99984	-0.438748	0.641348	-0.361688	0.855054	-0.0612148	0.996234	-0.530457	0.629396
PA14_03670,cysW	0.0363713	0.999949	0.573452	0.99912	0.365282	0.973139	0.113494	0.924643	0.232753	0.979527	0.235035	0.978766	0.321541	0.883849	1.31005	0.110234	0.427032	0.84073	0.0188723	0.9999	-0.25543	0.99984	0.682466	0.461007	0.367558	0.873665	0.245549	0.996234	0.00946486	0.996851
PA14_03680,cysT	-0.305841	0.999949	-0.0925836	0.99912	-0.269174	0.989091	0.475376	0.511136	0.0598839	0.994224	-0.232471	0.968868	-0.20675	0.935017	1.14147	0.0992578	0.157342	0.937824	0.0219416	0.9999	-0.469587	0.99984	0.388071	0.682209	0.274996	0.895677	-0.350302	0.996234	0.066291	0.975031
PA14_03700,sbp	-0.324596	0.999949	0.285969	0.99912	0.32275	0.969079	0.844914	0.146885	0.623359	0.739573	0.479861	0.779223	0.317394	0.829667	1.2776	0.0139739	0.295221	0.861699	0.0440752	0.9999	-0.249689	0.99984	0.535784	0.417164	0.221421	0.903802	0.312	0.996234	0.306539	0.77923
PA14_03710	-0.766734	0.999949	-0.354126	0.99912	-0.26317	0.999941	0.500699	0.591786	0.0780393	0.994088	0.0902679	0.98965	-0.0536644	0.984909	0.881852	0.351224	-0.572632	0.783562	-0.205832	0.9999	-0.174343	0.99984	-0.570942	0.610271	-0.00960134	0.998743	-0.235238	0.996234	-0.387651	0.827253
PA14_03720	-0.304871	0.999949	0.241906	0.99912	0.220806	0.997276	0.884828	0.174194	0.652924	0.799335	0.334618	0.922164	0.364325	0.821608	0.87978	0.207391	0.410086	0.803202	0.139756	0.9999	-0.0687118	0.99984	0.588364	0.429292	-0.00432506	0.999307	0.812323	0.996234	0.0237172	0.992315
PA14_03730	0.758422	0.106078	0.367845	0.99912	-0.161678	0.996384	0.131689	0.818066	0.129033	0.979527	0.0607853	0.988622	0.196847	0.863864	0.0103373	0.987833	0.182025	0.891492	0.341551	0.9999	0.261441	0.99984	-0.0273496	0.97743	-0.0061519	0.998743	0.10596	0.996234	-0.0773572	0.951132
PA14_03760	1.56118	0.507883	0.741165	0.99912	0.606291	0.973139	1.03126	0.412419	0.493079	0.965887	1.08296	0.741534	1.34698	0.538318	1.72292	0.177463	1.57172	0.477882	0.912115	0.9999	0.472438	0.99984	1.71269	0.172044	1.68751	0.318587	0.0135321	0.996589	1.42395	0.335975
PA14_03770,speB1	0.490583	0.999949	-0.321849	0.99912	-0.556455	0.973139	-0.308013	0.846127	-0.721097	0.926676	-0.265849	0.979891	0.101313	0.980132	0.495786	0.716464	0.384553	0.906501	0.0167684	0.9999	-0.496297	0.99984	0.481058	0.789494	0.127124	0.982473	-0.792888	0.996234	0.316886	NA
PA14_03780	0.239383	0.999949	0.288285	0.99912	0.0471817	0.999941	-0.197229	0.864704	-0.219268	0.979527	0.213488	0.979891	-0.230897	0.937414	0.119424	0.915921	-0.0700205	0.979602	-0.0098402	0.9999	0.303086	0.99984	0.546174	0.59818	0.272377	0.920113	-0.365148	0.996234	0.101265	0.9675
PA14_03790	-0.142188	0.999949	-0.181551	0.99912	-0.063932	0.999941	-0.447232	0.609183	-0.688996	0.84122	0.0218783	0.997425	0.0320609	0.989446	-0.315164	0.741875	-0.403351	0.853621	-0.463024	0.9999	-0.21764	0.99984	0.00468092	0.997647	0.0766453	0.985146	-0.879231	0.996234	0.118674	0.956185
PA14_03800,oprE	0.683211	0.999949	-0.130998	0.99912	0.0805322	0.999941	0.207243	0.875919	0.302977	0.979527	0.417695	0.942793	0.930381	0.622278	0.356611	0.758978	0.182039	0.946711	0.765037	0.9999	0.836008	0.99984	-0.485434	0.731508	0.383401	0.895677	0.285017	0.996234	0.602465	0.716168
PA14_03810,aguA	0.178018	0.999949	0.0608379	0.99912	0.00144722	0.999941	-0.107637	0.898762	-0.0906192	0.991336	0.145741	0.979891	-0.0743341	0.971103	0.325227	0.647233	0.0913893	0.963114	0.253275	0.9999	-0.100794	0.99984	-0.111389	0.92529	0.075365	0.978023	-0.118457	0.996234	-0.104579	0.951132
PA14_03830,aguB	-0.236073	0.999949	0.319496	0.99912	0.851286	0.721874	0.921574	0.269056	0.614236	0.869932	0.65032	0.796444	0.508687	0.7886	1.14123	0.187179	0.23071	0.919343	0.541653	0.9999	0.275602	0.99984	0.113313	0.948041	0.521274	0.789523	0.277222	0.996234	0.652936	0.598745
PA14_03840,aguR	-0.0084105	0.999949	-0.197976	0.99912	-0.822286	0.822572	-0.802342	0.388846	-0.410325	0.956484	-0.389078	0.942793	-0.0280358	0.992975	-0.136822	0.911382	-0.115632	0.966713	0.291158	0.9999	0.279935	0.99984	0.408091	0.760903	0.35326	0.895677	-0.357725	0.996234	0.224412	0.918136
PA14_03855	0.13782	0.999949	-0.237265	0.99912	-0.124753	0.999941	-0.687137	0.36815	0.0498249	0.994273	-0.0760432	0.98965	-0.167627	0.958541	-0.857484	0.29468	-0.333556	0.880439	0.330954	0.9999	0.707142	0.99984	0.131866	0.930181	0.148852	0.964503	-0.536002	0.996234	0.129767	0.951132
PA14_03860	0.0375838	0.999949	-0.0743812	0.99912	-0.291673	0.973139	0.0377818	0.968757	0.367008	0.921422	-0.277728	0.942793	0.116262	0.961245	-0.3999	0.568622	-0.125361	0.940495	0.341771	0.9999	0.383697	0.99984	-0.228587	0.808691	-0.172776	0.932222	0.0409361	0.996234	-0.100593	0.951132
PA14_03870,spuA	-0.380748	0.999949	-0.217956	0.99912	-0.0857489	0.999941	-0.00723624	0.995384	0.322494	0.965884	0.148673	0.979891	0.541603	0.758146	-0.729023	0.404339	-0.168974	0.940003	0.225626	0.9999	0.719069	0.99984	-0.313756	0.800957	0.230894	0.930641	0.216166	0.996234	0.0784958	0.973887
PA14_03880,spuB	-0.238909	0.999949	-0.477701	0.99912	-0.473223	0.973139	-0.281723	0.820685	-0.0324166	0.995878	-0.0248274	0.997425	0.129049	0.971103	-0.72322	0.518926	-0.377483	0.900482	0.256821	0.9999	0.605972	0.99984	-0.704708	0.547638	0.0705842	0.99253	-0.312224	0.996234	-0.0878982	0.975481
PA14_03900,spuC	-0.2386	0.999949	-0.658737	0.99912	-0.636417	0.946517	-0.661946	0.542037	-0.378522	0.969158	-0.104351	0.98965	-0.221242	0.958541	-0.890224	0.429747	-0.768283	0.754593	0.188271	0.9999	0.479116	0.99984	-0.927571	0.415631	-0.15745	0.975297	-0.696294	0.996234	-0.405399	0.850466
PA14_03920,spuD	0.0049822	0.999949	-0.096713	0.99912	-0.269345	0.979565	-0.155825	0.853167	0.146155	0.979675	0.139071	0.979891	-0.0178099	0.993172	-0.185262	0.811641	-0.412529	0.78261	-0.0295906	0.9999	0.383886	0.99984	-0.264974	0.786444	0.037053	0.997342	-0.292968	0.996234	-0.0501826	0.981489
PA14_03930,spuE	0.0012464	0.999949	0.0743876	0.99912	-0.0139408	0.999941	0.0243696	0.975252	0.196527	0.965366	0.31336	0.852994	0.374472	0.702875	-0.0793492	0.899972	0.0496783	0.97413	0.101849	0.9999	0.364842	0.99984	0.0323644	0.97464	0.170797	0.907694	0.00249498	0.997207	0.0629315	0.963071
PA14_03940,spuF	0.0335027	0.999949	-0.129433	0.99912	-0.362757	0.957256	-0.186888	0.823375	-0.0974015	0.991336	0.0100164	0.997425	0.0524056	0.981006	-0.00596758	0.995438	-0.340109	0.843709	0.0102197	0.9999	0.147533	0.99984	-0.269987	0.790863	-0.0642344	0.985146	-0.311067	0.996234	-0.251402	0.85298
PA14_03950,spuG	-0.12338	0.999949	-0.292848	0.99912	-0.516062	0.820734	-0.52638	0.364373	-0.3796	0.901628	-0.236681	0.948407	-0.12051	0.958541	-0.0256371	0.976353	-0.21446	0.900863	0.00922673	0.9999	0.0984946	0.99984	-0.168229	0.865861	-0.0893146	0.973654	-0.567526	0.996234	-0.272298	0.810864
PA14_03960,spuH	-0.336376	0.999949	-0.0457909	0.99912	-0.115753	0.999941	-0.388994	0.434895	-0.274314	0.937872	-0.203778	0.942793	-0.23953	0.839161	0.0555265	0.93612	-0.149109	0.912322	-0.16383	0.9999	0.156768	0.99984	-0.0974958	0.918235	-0.0623582	0.978023	-0.277399	0.996234	-0.464843	0.472224
PA14_03980	-0.0740357	0.999949	-0.231728	0.99912	-0.32033	0.986767	-0.660854	0.402802	-0.094546	0.993188	-0.0840388	0.988622	0.273937	0.906095	-0.00681022	0.995438	-0.0299625	0.991312	-0.0176877	0.9999	0.29827	0.99984	0.320662	0.786444	0.461975	0.796762	-0.250099	0.996234	0.491673	0.698368
PA14_04000	-0.320947	0.999949	-0.0650981	0.99912	0.0743454	0.999941	-0.12038	0.911831	-0.153861	0.984208	-0.201974	0.979891	0.065157	0.980132	0.0480654	0.964544	0.269894	0.904584	-0.223123	0.9999	0.0414487	0.99984	0.358146	0.740205	0.278183	0.900578	-0.216708	0.996234	-0.148311	0.938428
PA14_04010	0.334606	0.999949	-0.290862	0.99912	-0.314896	0.989091	-0.486594	0.577633	0.324702	0.965887	0.512294	0.869375	0.202699	0.949725	-0.355772	0.712637	-0.599173	0.75615	0.475934	0.9999	0.876556	0.976226	-0.238726	0.866675	0.281912	0.915918	-0.328989	0.996234	0.564104	0.66604
PA14_04020	-0.0182238	0.999949	0.0155642	0.99912	-0.209815	0.997276	0.0695366	0.940718	0.308978	0.956484	-0.203406	0.968868	0.259363	0.866696	0.416758	0.559493	0.221232	0.904707	-0.10171	0.9999	-0.0160193	0.99984	0.406354	0.588982	0.0199934	0.998743	0.603073	0.996234	0.243717	0.849234
PA14_04030	-0.206236	0.999949	-0.181646	0.99912	-0.62799	0.879018	-0.714419	0.365402	-0.38269	0.956484	-0.720992	0.705181	-1.05221	0.376169	-0.530387	0.561837	-0.735766	0.671285	-0.264282	0.9999	-0.155719	0.99984	-0.542048	0.573348	-0.673734	0.612106	-0.541699	0.996234	-0.807068	0.422855
PA14_04040	-0.464434	0.999949	-0.195724	0.99912	-0.685207	0.68654	-0.756017	0.250995	-0.550642	0.84122	-0.523014	0.779156	-0.71522	0.535583	-0.72498	0.300196	-0.822359	0.491674	-0.460957	0.9999	-0.294086	0.99984	-0.663435	0.342517	-0.669367	0.506434	-0.473224	0.996234	-0.799121	0.29653
PA14_04050	0.330816	0.999949	-0.134972	0.99912	0.289918	0.973139	-0.0925549	0.91766	-0.690238	0.712006	-0.0866835	0.988622	0.189494	0.929424	-0.228765	0.760656	0.281593	0.869032	0.277167	0.9999	-0.302489	0.99984	0.13589	0.909716	-0.176704	0.933137	0.0192132	0.996234	-0.178047	0.901385
PA14_04060	-0.101339	NA	0.893494	NA	-0.222476	0.999941	-0.330724	NA	-1.00386	NA	-0.0710059	NA	0.121985	NA	0.710457	NA	0.988492	NA	-0.0647343	0.9999	-0.130533	0.99984	1.23817	0.495547	0.924828	NA	0.39202	0.996234	0.150198	NA
PA14_04070	-0.302863	0.999949	0.238385	0.99912	-0.113698	0.999941	-0.16957	0.823348	-0.400205	0.894152	-0.335232	0.88853	-0.839121	0.32947	-0.523987	0.428509	-0.39345	0.780923	-0.392095	0.9999	0.0617734	0.99984	-0.651103	0.303327	-0.296749	0.855054	-0.185038	0.996234	-0.572113	0.465394
PA14_04080,yecS	0.141	0.999949	0.102039	0.99912	-0.444942	0.945349	0.0245143	0.98155	-0.62735	0.837401	-0.455816	0.85799	-0.189209	0.937414	-0.384909	0.641109	-0.100524	0.963114	0.0725647	0.9999	-0.215512	0.99984	0.454647	0.588375	-0.470203	0.762358	0.0402998	0.996234	-0.277379	0.849234
PA14_04090,fliY	0.14449	0.999949	-0.223745	0.99912	-0.24143	0.973139	-0.290631	0.596435	-0.554548	0.721812	-0.236328	0.942198	-0.229579	0.856303	-0.369811	0.533131	-0.423245	0.715084	0.0550221	0.9999	-0.107543	0.99984	0.064809	0.951464	-0.502334	0.531675	-0.374421	0.996234	-0.595219	0.326484
PA14_04100	0.339839	0.999949	0.327796	0.99912	0.190885	0.999941	0.481525	0.45193	0.398808	0.915436	0.691192	0.56415	-0.0795999	0.971103	0.292393	0.689417	-0.308066	0.86258	-0.304227	0.9999	-0.021295	0.99984	-0.169546	0.879907	-0.0207698	0.998743	-0.215509	0.996234	0.117292	0.945869
PA14_04110,serA	0.103686	0.999949	0.127906	0.99912	-0.223298	0.988812	0.119902	0.875919	-0.0907535	0.990691	0.0867192	0.98606	-0.177658	0.924626	0.153361	0.820994	-0.155477	0.918989	0.182972	0.9999	-0.166516	0.99984	-0.235136	0.785277	-0.364512	0.777288	-0.37553	0.996234	-0.292396	0.769392
PA14_04140	0.330036	0.999949	0.344113	0.99912	0.321629	0.905209	0.631828	0.116706	0.314717	0.867022	0.411005	0.661009	0.360568	0.672617	0.526361	0.231485	0.334506	0.737891	0.280394	0.9999	0.00443819	0.99984	0.268902	0.612976	0.166417	0.895677	0.147052	0.996234	0.365895	0.533648
PA14_04150,ycgM	0.230605	0.999949	-0.0758335	0.99912	-0.31047	0.979433	-0.542316	0.463507	-0.394851	0.941765	-0.216493	0.977083	-0.527242	0.732297	-0.340209	0.683823	-0.241618	0.905587	-0.0478762	0.9999	-0.0247386	0.99984	-0.347163	0.741211	-0.237224	0.91908	-0.37374	0.996234	-0.332985	0.818979
PA14_04160	-0.0334026	0.999949	0.31196	0.99912	0.24461	0.973139	0.57582	0.265344	0.159241	0.979527	0.157191	0.977083	-0.200911	0.889592	0.288165	0.636219	0.273438	0.8373	-0.00199661	0.9999	-0.218647	0.99984	-0.0504722	0.964906	-0.118739	0.954907	0.145618	0.996234	-0.12077	0.92498
PA14_04180	0.0311997	0.999949	0.0179935	0.99912	0.43302	0.971151	0.184493	NA	-0.358378	0.965884	-0.170888	NA	-0.20037	0.957026	0.420545	0.674768	0.312232	0.903062	0.105205	0.9999	-0.78428	0.99984	0.0999723	0.958239	0.177907	0.95942	-0.68171	0.996234	0.570997	NA
PA14_04190,aphA	0.0701737	0.999949	-0.700615	0.99912	-0.515654	0.997276	-1.31157	NA	-0.656517	0.965366	0.0440103	NA	1.01703	0.760394	0.916931	0.605558	0.858989	0.823259	-0.373122	0.9999	0.712359	0.99984	1.74268	0.260055	0.934065	0.790744	-0.511064	0.996234	0.788955	NA
PA14_04210	-0.369753	0.999949	-1.84961	0.970153	-1.30271	0.946517	-1.81704	NA	-1.60325	0.867022	-1.29327	NA	0.434796	0.958541	0.905085	0.705635	0.871807	0.883734	-1.25253	0.9999	-0.363066	0.99984	1.36002	0.59566	0.945503	0.868803	-1.7032	0.996234	0.612841	NA
PA14_04220	-0.223267	0.999949	-0.625235	0.99912	-0.952039	0.943776	-0.962485	0.546338	-0.295848	0.984208	-0.533548	0.959481	1.00189	0.75353	1.4039	0.36653	1.08666	0.754356	-0.647216	0.9999	0.131096	0.99984	1.84166	0.208603	1.0579	0.724297	-0.0607141	0.996234	0.975303	0.668058
PA14_04230	0.0315451	0.999949	-0.70426	0.99912	0.584106	0.989091	0.478954	0.800267	0.702802	0.956484	0.712053	0.936317	1.67639	0.508987	2.19179	0.153362	1.79668	0.51621	-0.00351874	0.9999	0.531057	0.99984	2.63661	0.0635488	1.93951	0.35443	0.561729	0.996234	1.80434	0.298855
PA14_04240	-0.813518	0.999949	-0.118294	0.99912	0.436531	0.999941	0.284929	NA	0.261066	0.990691	-0.498886	NA	1.08284	0.754475	1.83274	0.2686	1.36965	0.702094	-0.307387	0.9999	-0.0531844	0.99984	2.2254	0.155841	1.59774	0.507548	0.58431	0.996234	1.1199	NA
PA14_04250	0.23503	0.999949	-0.444951	0.99912	-0.133827	0.999941	0.447436	0.820909	-0.13112	0.994224	-0.271303	0.981076	1.15581	0.719919	1.46394	0.369353	1.56166	0.638719	0.0651438	0.9999	0.298065	0.99984	1.89102	0.221272	1.5992	0.497147	-0.462057	0.996234	1.25388	NA
PA14_04270	-0.116402	0.999949	-0.659513	0.99912	-0.774253	0.930968	-1.30925	0.258719	-0.886787	0.85832	-0.519992	0.935576	-0.188273	0.969431	0.442408	0.724316	-0.0443033	0.990398	-0.458662	0.9999	-0.446324	0.99984	0.385601	0.822896	0.0631815	0.997342	-0.721935	0.996234	-0.244102	NA
PA14_04290	-0.131923	0.999949	-0.551764	0.77104	0.0665468	0.999941	-0.130008	0.860463	-0.375067	0.891567	-0.137527	0.979891	-0.227562	0.870019	-0.247977	0.699066	-0.0538054	0.975178	-0.121206	0.9999	-0.220722	0.99984	-0.327506	0.647583	-0.0551729	0.985146	-0.249759	0.996234	0.179753	0.880112
PA14_04300	0.11814	0.999949	-0.337182	0.99912	-0.290195	0.94257	-0.681262	0.126288	-0.463417	0.767301	-0.325517	0.822149	-0.316629	0.753039	-0.468725	0.340336	-0.277324	0.802318	0.0312124	0.9999	-0.0398141	0.99984	-0.421011	0.390668	-0.440803	0.536913	-0.12764	0.996234	0.178743	0.849234
PA14_04310,rpiA	0.337784	0.999949	0.0472029	0.99912	0.151218	0.999941	0.721501	0.298519	0.266321	0.965887	0.335178	0.935576	0.225962	0.923056	0.448228	0.579809	0.122635	0.953864	0.260183	0.9999	-0.130309	0.99984	3.09e-05	0.999939	-0.0280162	0.99794	-0.115468	0.996234	-0.114135	0.951256
PA14_04320,ilvA1	0.0821854	0.999949	0.147592	0.99912	0.19479	0.971151	0.494755	0.1834	0.319454	0.845124	0.219058	0.88853	0.117297	0.930317	0.195048	0.666706	0.118775	0.910639	0.132457	0.9999	0.0617166	0.99984	-0.00361433	0.996126	0.0358713	0.986564	0.062542	0.996234	0.0403303	0.972233
PA14_04330	-0.532389	0.999949	0.108636	0.99912	0.0921093	0.999941	-0.238568	0.764181	-0.355123	0.945474	-0.196939	0.977083	-0.536878	0.694255	-0.554297	0.45445	-0.429763	0.783562	-0.283123	0.9999	0.0727204	0.99984	-0.4719	0.555498	-0.452819	0.755617	0.16156	0.996234	-0.524229	0.591456
PA14_04340	-0.885745	0.059409	-0.582038	0.555419	-0.059654	0.999941	-0.770228	0.115031	-0.0959237	0.984354	-0.108444	0.979891	-0.359243	0.730527	-0.644148	0.218078	-0.258104	0.836999	0.00392658	0.9999	-0.127287	0.99984	-0.802175	0.102987	0.00687506	0.998743	0.12501	0.996234	0.1286	0.908542
PA14_04350	-0.733559	0.908918	-0.760056	0.728103	-0.00338172	0.999941	-0.673225	0.36815	-0.345573	0.956484	-0.213135	0.977083	-0.458992	0.781824	-0.433622	0.614055	-0.27435	0.900482	-0.391204	0.9999	-0.309848	0.99984	-0.497375	0.576552	-0.227587	0.923468	-0.114409	0.996234	-0.00680502	0.997079
PA14_04370	0.0201468	0.999949	-0.367012	0.99912	-0.226459	0.999941	-0.751132	0.412419	-0.486052	0.942812	-0.700555	0.796288	-0.195512	0.958541	-0.084629	0.943704	-0.0191422	0.995279	-0.00432616	0.9999	-0.43547	0.99984	0.179887	0.916171	-0.354449	0.894832	-0.474062	0.996234	-0.276998	0.886638
PA14_04380	0.134853	0.999949	-0.123231	0.99912	-0.35841	0.95309	-0.601307	0.312967	-0.330457	0.937997	-0.430691	0.822149	-0.102714	0.969934	-0.518753	0.428619	-0.260866	0.880107	0.25093	0.9999	0.0774114	0.99984	-0.0219763	0.987617	-0.351767	0.802776	-0.499871	0.996234	-0.556946	0.485012
PA14_04390,ygdP	-0.0370581	0.999949	0.0616381	0.99912	0.0599816	0.999941	0.274307	0.672065	-0.0417698	0.994273	0.00344252	0.998674	-0.356944	0.788193	-0.287171	0.674762	-0.514196	0.694797	-0.123759	0.9999	-0.101276	0.99984	-0.313212	0.69928	-0.323768	0.821178	-0.221152	0.996234	-0.293447	0.783638
PA14_04410,ptsP	-0.082923	0.999949	-0.0381879	0.99912	-0.156669	0.988812	0.0501065	0.92879	-0.0943442	0.979675	-0.0449892	0.988622	-0.163352	0.866696	-0.1325	0.77902	-0.511942	0.446463	-0.216118	0.9999	-0.0628949	0.99984	-0.0199752	0.981577	-0.137227	0.911275	-0.233735	0.996234	-0.127503	0.881453
PA14_04420	-0.968349	0.0467237	-0.871139	0.128348	-0.23843	0.973139	-0.176139	0.78087	-0.220922	0.958546	-0.360992	0.844372	-0.715499	0.351791	-0.334093	0.579809	-0.568884	0.618449	-0.53976	0.9999	-0.33105	0.99984	-0.313508	0.642686	-0.449561	0.607757	-0.19848	0.996234	-0.535098	0.421386
PA14_04430	-0.034013	0.999949	0.310247	0.99912	0.0629234	0.999941	0.128792	0.889995	0.385965	0.935191	0.598984	0.726046	-0.097363	0.971103	0.0884214	0.924666	-0.0706867	0.974966	-0.227224	0.9999	0.394155	0.99984	-0.494281	0.551323	0.313568	0.868185	-0.288715	0.996234	-0.0457095	0.983958
PA14_04440	-0.0149579	0.999949	0.0617188	0.99912	0.254961	0.988812	0.69721	0.270441	0.102101	0.990691	-0.0842284	0.988622	0.328031	0.835289	0.514634	0.47219	0.157231	0.927713	0.0298541	0.9999	-0.44021	0.99984	0.276021	0.773169	0.0185544	0.998743	0.123902	0.996234	0.00336612	0.998389
PA14_04460,lgt	0.0418302	0.999949	-0.169011	0.99912	-0.310382	0.928262	-0.62486	0.150748	-0.488509	0.687171	-0.37963	0.739506	-0.0460841	0.974092	-0.211525	0.676737	-0.236711	0.82846	0.221755	0.9999	-0.226	0.99984	-0.209968	0.735382	-0.601027	0.309556	-0.635599	0.727783	-0.593576	0.219547
PA14_04480,thyA	0.0944558	0.999949	0.149162	0.99912	-0.0566335	0.999941	0.247313	0.607831	-0.0224039	0.995721	0.0136166	0.996495	0.0746557	0.971103	0.185224	0.724316	-0.0330514	0.982888	-0.00873242	0.9999	-0.198232	0.99984	-0.095067	0.912535	-0.241614	0.831722	-0.0412003	0.996234	-0.293552	0.687509
PA14_04490	0.0250569	0.999949	-0.155523	0.99912	-0.292136	0.987703	-0.388323	0.618579	0.102564	0.991336	-0.133362	0.979891	-0.0807118	0.97144	0.09434	0.922294	-0.0231935	0.994211	-0.0401256	0.9999	0.284138	0.99984	0.404817	0.663673	0.238046	0.917422	-0.366732	0.996234	0.0726965	0.972979
PA14_04510	-0.287644	0.999949	0.0370153	0.99912	-0.346073	0.828893	-0.494742	0.212694	-0.258276	0.903018	-0.499776	0.420987	-0.719424	0.083103	-0.545875	0.189133	-0.657769	0.226308	-0.252917	0.9999	-0.0875789	0.99984	-0.283639	0.542688	-0.39558	0.518275	-0.167879	0.996234	-0.458497	0.32516
PA14_04520	-0.57509	0.999949	0.0806884	0.99912	-0.0299773	0.999941	-0.187575	0.821082	0.0792662	0.993188	-0.0648711	0.98965	-0.631068	0.619558	-0.438154	0.565163	-0.478508	0.755739	-0.356528	0.9999	0.433001	0.99984	-0.308714	0.742985	-0.0177313	0.998743	0.11069	0.996234	-0.453634	0.660779
PA14_04530	0.203308	0.999949	0.149537	0.99912	0.0990038	0.999941	0.235451	0.727909	0.150388	0.979527	0.0658947	0.988622	-0.0817218	0.971103	-0.251547	0.720334	-0.570658	0.671285	-0.313989	0.9999	-0.262847	0.99984	-0.584021	0.368044	-0.247173	0.887399	-0.260652	0.996234	-0.488632	0.57318
PA14_04550,glpQ	-0.50702	0.999949	0.196106	0.99912	-0.67248	0.997276	0.837845	NA	0.071701	0.995878	0.184946	NA	1.67308	0.649014	2.76758	0.136635	1.94713	0.626152	0.398518	0.9999	0.103895	0.99984	3.18502	0.0666443	2.02312	0.466502	-0.67458	0.996234	1.93859	NA
PA14_04560	0.18577	0.999949	0.692355	0.99912	0.77902	0.909417	0.829414	NA	0.108777	0.993188	0.00355345	NA	-0.132163	0.971103	0.285761	0.824131	0.421287	0.894497	0.272646	0.9999	0.207784	0.99984	0.427427	0.790889	0.290718	0.937366	0.364266	0.996234	0.078675	NA
PA14_04570	0.309414	0.999949	0.0510435	0.99912	-0.573228	0.997276	0.323511	NA	-0.706699	0.965884	-0.932306	NA	1.04976	NA	1.28271	NA	1.61644	NA	-0.0962541	0.9999	0.041789	0.99984	1.83672	0.266283	1.00014	NA	-0.246808	0.996234	0.979458	NA
PA14_04580,folA	-0.0875298	0.999949	-0.262108	0.99912	0.0654908	0.999941	-0.143912	0.87986	-0.223863	0.979527	-0.712276	0.625007	-0.521909	0.72375	0.0227584	0.982062	-0.20041	0.913865	0.127999	0.9999	-0.36502	0.99984	-0.266262	0.800957	-0.524982	0.70157	-0.492119	0.996234	-0.561111	0.575242
PA14_04590	-0.227923	0.999949	-0.474257	0.99912	-0.274491	0.979565	-0.481407	0.474076	-1.01839	0.39871	-0.495883	0.800038	-0.461103	0.744528	-0.41449	0.582689	-0.117939	0.947777	0.0177495	0.9999	-0.26657	0.99984	-0.365097	0.672148	-0.529449	0.650914	-0.189169	0.996234	-0.302295	0.810864
PA14_04610,yicE	-0.200738	0.999949	-0.255165	0.99912	-0.367249	0.93869	-0.190262	0.770829	-0.871936	0.363761	-0.977554	0.0739898	-0.536014	0.607831	0.0474488	0.947838	0.103088	0.944177	0.10401	0.9999	-0.602088	0.871985	-0.152651	0.867515	-0.737136	0.331728	0.216749	0.996234	-0.663045	0.297076
PA14_04630,ilvD	0.24578	0.999949	0.0871865	0.99912	0.106831	0.999941	0.139451	0.805987	0.154216	0.978393	0.346625	0.800038	0.205273	0.855178	0.0380038	0.951742	-0.00641627	0.996196	0.121153	0.9999	0.148689	0.99984	0.00902147	0.993139	0.198641	0.876645	0.202444	0.996234	0.26609	0.735852
PA14_04640	0.163659	0.999949	0.0505519	0.99912	-0.0496408	0.999941	-0.0641119	0.909921	-0.392272	0.797114	-0.205443	0.909197	-0.290652	0.730527	-0.176182	0.702817	-0.119373	0.912322	0.268287	0.9999	-0.316493	0.99984	-0.081132	0.914247	-0.404104	0.507548	-0.170385	0.996234	-0.612343	0.145949
PA14_04650,pfpI	-0.422316	0.999949	-0.377354	0.99912	-0.510033	0.997276	-2.23847	0.126288	-1.59724	0.717798	-0.705021	0.932883	-1.03452	0.751452	-1.80486	0.250512	-1.74025	0.547546	-0.743906	0.9999	0.077412	0.99984	-0.931136	0.614632	-0.857731	0.802776	0.241452	0.996234	-0.47661	0.881537
PA14_04660	0.207406	0.999949	0.0537052	0.99912	0.150055	0.999941	0.744328	0.359828	0.146436	0.988394	0.263395	0.968868	0.51156	0.781824	0.553826	0.560002	0.370428	0.869345	0.210624	0.9999	-0.186434	0.99984	0.295811	0.822378	0.128912	0.973161	0.284414	0.996234	0.272749	0.880087
PA14_04670,mutM	0.0974619	0.999949	0.520349	0.99912	0.45483	0.929551	0.814367	0.195597	0.612265	0.816319	0.200067	0.973784	0.515547	0.702875	0.278854	0.712121	0.315797	0.86258	0.0993322	0.9999	0.0378804	0.99984	0.203061	0.851727	0.0779627	0.978023	0.65878	0.996234	0.0865068	0.963071
PA14_04680	0.178583	0.999949	-0.211944	0.99912	0.11905	0.999941	0.977978	0.285363	0.28252	0.979527	0.0770841	0.990354	0.498555	0.823887	0.186896	0.873703	0.267502	0.914155	0.0727007	0.9999	-0.300621	0.99984	0.074541	0.970435	0.171025	0.966728	0.414477	0.996234	0.330064	0.864976
PA14_04690	0.301384	0.999949	0.255281	0.99912	0.130686	0.999941	0.121657	0.835896	-0.338408	0.867022	-0.178981	0.954781	-0.0458105	0.975104	-0.0995244	0.860486	0.271345	0.803202	0.251307	0.9999	0.267762	0.99984	0.273914	0.631479	-0.32858	0.732002	0.255147	0.996234	-0.588732	0.259163
PA14_04700	0.0392972	0.999949	-0.24504	0.99912	-0.0533633	0.999941	0.170686	0.658318	0.203891	0.926676	0.386881	0.546652	0.039912	0.971103	-0.011195	0.982503	-0.118741	0.905587	-0.109229	0.9999	0.0438337	0.99984	-0.673078	0.0424907	0.0337977	0.985146	0.305883	0.996234	0.0575726	0.951132
PA14_04710	-4.50377	5.08e-25	-4.51588	1.26e-22	-3.65393	2.34e-17	-0.801068	0.210997	0.379262	0.926676	-3.71559	7.09e-18	-3.82292	9.08e-18	-3.26735	6.87e-13	-3.94348	1.34e-18	-0.174259	0.9999	-0.30531	0.99984	-1.6261	0.00175847	-3.77264	1.65e-17	-0.524073	0.996234	-3.8893	1.01e-18
PA14_04730	-0.0289023	0.999949	-0.102241	0.99912	0.0187096	0.999941	0.0474772	0.9333	-0.105212	0.979527	0.102492	0.979891	-0.0244561	0.984739	0.0583172	0.910573	-0.143306	0.900482	-0.222422	0.9999	-0.358791	0.99984	-0.00960077	0.992499	-0.01005	0.998743	0.0195075	0.996234	-0.191588	0.784736
PA14_04750,fdx1	0.126341	0.999949	-0.0655569	0.99912	0.349239	0.973139	0.449475	0.560119	-0.0167818	0.995878	-0.113583	0.985904	0.858172	0.470678	0.618116	0.439489	0.456116	0.796945	-0.203306	0.9999	-0.389635	0.99984	0.330329	0.762045	0.0614459	0.988917	0.602301	0.996234	0.108323	0.957513
PA14_04760,coaD	-0.176434	0.999949	0.447087	0.918619	0.300853	0.949976	0.512922	0.294528	0.310741	0.915436	0.0161503	0.996316	-0.000300245	0.999789	0.265059	0.646704	-0.0196676	0.990955	-0.00540143	0.9999	-0.0385023	0.99984	0.217285	0.770287	-0.0511715	0.984451	0.353967	0.996234	0.00160766	0.999255
PA14_04780	0.00143756	0.999949	-0.275008	0.99912	-0.323875	0.973139	-0.454298	0.56221	-0.245724	0.979527	0.182497	0.979891	0.203805	0.935017	0.321968	0.700417	0.325437	0.869345	-0.0914857	0.9999	0.149712	0.99984	0.478993	0.588601	0.442144	0.789523	0.184833	0.996234	0.296402	0.840768
PA14_04790	-0.0974054	0.999949	-0.305013	0.99912	-0.261223	0.997276	-0.236308	0.813415	-0.0193305	0.995878	-0.0445094	0.991218	0.315975	0.874916	0.200586	0.831486	-0.405605	0.845627	0.00206509	0.9999	-0.0337584	0.99984	0.419017	0.691618	0.0530466	0.993399	-0.127376	0.996234	0.116706	0.955881
PA14_04810	0.0992769	0.999949	-0.156758	0.99912	-0.231495	0.999941	-0.541124	0.494503	-0.280245	0.969158	-0.00329545	0.999311	0.0470753	0.984739	0.0909378	0.931671	0.104047	0.963114	0.0458334	0.9999	0.3239	0.99984	0.370554	0.733873	0.177786	0.952659	0.196463	0.996234	0.035174	0.990614
PA14_04820	-0.0707651	0.999949	-0.0558762	0.99912	-0.065531	0.999941	-0.141475	0.742253	0.012251	0.995878	0.173819	0.930012	0.205074	0.808802	-0.0587472	0.904455	-0.106628	0.913599	-0.0792203	0.9999	-0.137187	0.99984	0.0809229	0.907076	-0.169608	0.867412	0.101518	0.996234	0.0839291	0.922748
PA14_04830	0.0282111	0.999949	-0.331347	0.99912	0.0957555	0.999941	-0.29849	NA	-0.227714	0.979527	0.218971	NA	-0.140246	0.958541	-0.170572	0.842762	-0.101182	0.963114	-0.143022	0.9999	-0.211479	0.99984	-0.147646	0.910545	0.282583	0.884706	0.0194539	0.996234	0.0363912	NA
PA14_04840	-0.0711697	0.999949	0.164687	0.99912	0.131791	0.999941	0.0806192	0.910055	-0.225591	0.956484	-0.099302	0.979891	-0.215094	0.865592	-0.0755547	0.910775	0.0829482	0.955535	0.0179932	0.9999	-0.150272	0.99984	0.0773001	0.935339	-0.392263	0.681624	0.366076	0.996234	-0.422656	0.550362
PA14_04850	-0.339375	0.999949	-0.356402	0.99912	0.0492161	0.999941	-0.377902	0.712708	-0.310631	0.975126	-0.427921	0.932883	-0.63201	0.749335	-0.324791	0.760656	-0.572381	0.786908	-0.0997745	0.9999	-0.123005	0.99984	0.0171057	0.993139	-0.757771	0.622633	-0.361311	0.996234	-0.416888	NA
PA14_04860,yhhF	-0.0471537	0.999949	-0.0601337	0.99912	-0.0787101	0.999941	-0.340197	0.513325	-0.509119	0.767301	-0.442531	0.73269	-0.31937	0.78075	-0.398139	0.487572	-0.325361	0.78261	-0.010926	0.9999	-0.144596	0.99984	-0.264924	0.702717	-0.562053	0.466502	-0.0420474	0.996234	-0.314576	0.708224
PA14_04870	-0.0504053	0.999949	-0.154367	0.99912	-0.252449	0.972797	-0.312571	0.561922	-0.231583	0.956484	-0.128897	0.979891	0.0913838	0.96556	-0.159182	0.796999	-0.198411	0.897579	0.120311	0.9999	0.123215	0.99984	-0.156172	0.851975	-0.166914	0.91908	-0.102792	0.996234	-0.0559825	0.970865
PA14_04890	0.11856	0.999949	-0.216648	0.99912	-0.24055	0.973139	-0.282275	0.599911	-0.301152	0.925732	0.072393	0.988617	0.0612193	0.971103	-0.140496	0.816908	-0.165026	0.906501	0.141698	0.9999	0.00925426	0.99984	-0.113126	0.907091	-0.213329	0.884923	-0.197011	0.996234	-0.00213302	0.998987
PA14_04900,ftsY	-0.00973831	0.999949	0.0878055	0.99912	-0.0167127	0.999941	0.385511	0.57119	0.220064	0.978393	0.196145	0.976151	0.0880872	0.971103	0.227886	0.769712	-0.137533	0.940003	0.106124	0.9999	-0.021706	0.99984	-0.0284746	0.984098	-0.137383	0.957954	0.00692779	0.996589	-0.0734623	0.969775
PA14_04910,ftsE	0.132587	0.999949	0.214549	0.99912	0.30387	0.973139	0.417153	0.509676	0.367463	0.924005	0.399377	0.853369	0.155841	0.945275	0.274516	0.700831	-0.016521	0.994877	0.301791	0.9999	0.0726252	0.99984	-0.00522163	0.996126	0.0419442	0.993399	0.0511742	0.996234	0.218682	0.865412
PA14_04920,ftsX	-0.126005	0.999949	0.290758	0.99912	0.10095	0.999941	0.0530606	0.934345	-0.0276361	0.994273	-0.317642	0.821557	-0.213347	0.839161	-0.184053	0.718304	-0.0954792	0.937824	0.00935909	0.9999	-0.0378538	0.99984	-0.0300068	0.97448	-0.461656	0.498805	0.232114	0.996234	-0.502904	0.337671
PA14_04930,rpoH	-0.120782	0.999949	0.113078	0.99912	0.0692347	0.999941	-0.0819299	0.908711	-0.0325229	0.994273	-0.134771	0.979891	-0.254363	0.836519	-0.168497	0.78421	-0.278483	0.828201	-0.0321312	0.9999	-0.145628	0.99984	-0.331413	0.59952	-0.513405	0.507548	-0.0398204	0.996234	-0.193493	0.851755
PA14_04940	-0.0699851	0.999949	-0.000244248	0.999721	-0.0909842	0.999941	-0.75126	0.312925	-0.539563	0.875814	-0.341388	0.942793	-0.578787	0.715029	-0.781553	0.326564	-0.568042	0.750271	-0.021714	0.9999	-0.253916	0.99984	-0.829301	0.294071	-0.856014	0.453289	-0.332912	0.996234	-0.800221	0.389325
PA14_04950,mtgA	-0.552172	0.999949	-0.366416	0.99912	-0.0457042	0.999941	0.0184106	0.988002	-0.716559	0.798136	-0.794861	0.568023	-0.449528	0.781824	-0.100748	0.916218	-0.465749	0.783562	-0.189828	0.9999	-0.394263	0.99984	-0.041547	0.978083	-0.784377	0.48227	-0.284932	0.996234	-0.715533	0.449334
PA14_04960	-0.131943	0.999949	-0.0818359	0.99912	-0.431482	0.973139	-0.400948	0.69734	-0.0435384	0.995743	-0.588086	0.853369	-0.361911	0.877087	0.151495	0.896292	0.024646	0.994652	-0.342765	0.9999	-0.169693	0.99984	0.182919	0.912836	-0.151954	0.969613	-0.25925	0.996234	-0.377599	NA
PA14_04970,thiS	0.222434	0.999949	0.315635	0.99912	0.143744	0.999941	0.820407	0.404695	0.140613	0.991336	-0.175356	0.980302	-0.229428	0.955831	0.370743	0.752554	0.355975	0.904584	0.331435	0.9999	-0.305739	0.99984	0.186492	0.922462	-0.371185	0.900578	0.105551	0.996234	-0.166428	0.951132
PA14_04980,thiG	-0.0410152	0.999949	0.139089	0.99912	-0.135354	0.999941	-0.0477545	0.958086	-0.238001	0.965887	-0.299187	0.924488	-0.430078	0.749052	-0.105861	0.894081	-0.0892614	0.963114	0.128376	0.9999	-0.368516	0.99984	-0.0971648	0.932033	-0.646313	0.493463	-0.376372	0.996234	-0.72405	0.314214
PA14_05000,trmB	0.0245454	0.999949	0.340413	0.99912	0.254782	0.973139	0.515606	0.350899	0.354481	0.913533	0.127632	0.979891	-0.051408	0.978829	0.128963	0.849283	0.219507	0.896525	0.279603	0.9999	-0.261451	0.99984	0.0750773	0.947676	-0.324677	0.806168	-0.0203924	0.996234	-0.22124	0.850026
PA14_05010	0.0901169	0.999949	0.264459	0.99912	0.485184	0.955555	0.467215	0.624914	0.0572277	0.994273	0.455449	0.909197	0.797612	0.649014	1.00462	0.276901	0.979377	0.590981	0.300278	0.9999	-0.198476	0.99984	0.793437	0.405476	0.554555	0.784621	0.364791	0.996234	0.607265	0.66145
PA14_05020	0.0480713	0.999949	-0.444453	0.99912	0.142088	0.999941	0.180792	NA	-0.390889	0.965887	-0.276442	NA	-0.0791317	0.980669	0.106182	0.93802	0.132094	0.963114	-0.282188	0.9999	-0.669856	0.99984	0.273731	0.864679	-0.176893	0.966728	0.159656	0.996234	-0.02719	NA
PA14_05030	-0.189002	0.999949	0.25595	0.99912	0.340905	0.983514	0.479418	0.577552	0.208924	0.979527	0.211	0.979891	-0.0890956	0.973954	0.396162	0.676737	0.316334	0.900116	0.380231	0.9999	-0.0155963	0.99984	0.269214	0.844052	0.0344354	0.997758	0.0933815	0.996234	0.126951	0.954258
PA14_05040	-0.152021	0.999949	0.0296396	0.99912	-0.278082	0.978597	0.0805416	0.931535	0.032938	0.995721	-0.299252	0.942198	-0.404766	0.781824	-0.0263121	0.979064	0.0764071	0.971295	0.138889	0.9999	-0.420191	0.99984	-0.0613654	0.964906	-0.37866	0.802776	-0.202216	0.996234	-0.441044	0.665853
PA14_05050	-0.242219	0.999949	-0.0304602	0.99912	-0.336835	0.93869	-0.478325	0.343359	-0.367781	0.867022	-0.645592	0.392746	-0.835786	0.142275	-0.730027	0.159273	-0.325705	0.782602	-0.0547467	0.9999	-0.0514881	0.99984	-0.257966	0.712959	-0.890978	0.0985869	-0.475236	0.996234	-0.442597	0.521261
PA14_05060	0.0608261	0.999949	0.15487	0.99912	0.107787	0.999941	0.338433	0.592704	0.432433	0.873612	0.264078	0.942793	0.460699	0.716613	0.623966	0.323922	0.138938	0.937171	0.0863795	0.9999	0.178651	0.99984	0.270586	0.761648	0.109926	0.966728	0.232049	0.996234	0.433831	0.634239
PA14_05070,metW	0.061074	0.999949	-0.00409978	0.999319	0.0315559	0.999941	0.11419	0.873811	0.0831571	0.990804	0.117719	0.979891	-0.0366219	0.984253	0.3113	0.612176	-0.216501	0.887786	0.0443918	0.9999	-0.246008	0.99984	0.02307	0.984098	-0.161227	0.925337	-0.158542	0.996234	-0.0812469	0.954258
PA14_05080,metX	0.123657	0.999949	0.173287	0.99912	0.107664	0.999941	0.550472	0.344023	0.228224	0.965887	0.0783464	0.988622	0.123683	0.958541	0.4516	0.494628	0.148238	0.927713	-0.0604465	0.9999	-0.214843	0.99984	0.164034	0.86965	-0.127704	0.957954	0.210654	0.996234	-0.0361925	0.985789
PA14_05110	-0.00524958	0.999949	0.309508	0.99912	-0.287991	0.923068	0.0158015	0.979462	-0.00820421	0.996333	0.0323735	0.990354	0.157478	0.877087	0.341737	0.423157	-0.25529	0.783562	0.389529	0.9999	0.57371	0.288078	0.103091	0.88046	-0.437332	0.470735	1.49528	6.91e-09	-0.555347	0.199681
PA14_05120	-0.232591	0.999949	-0.203712	0.99912	-0.196106	0.999941	-0.116352	0.926848	-0.297267	0.979149	0.114267	0.988622	0.0458285	0.986823	-0.212772	0.842041	-0.0623639	0.982888	0.0823031	0.9999	-0.486315	0.99984	0.233952	0.874855	-0.341622	0.895677	0.0132349	0.996234	-0.0525001	0.986165
PA14_05130	-0.239787	0.999949	-0.0791444	0.99912	-0.317845	0.878256	-0.221874	0.605254	-0.244167	0.920546	-0.155891	0.955688	-0.030934	0.981006	-0.114243	0.812996	-0.240688	0.803202	0.00303214	0.9999	-0.155213	0.99984	0.126545	0.84495	-0.190152	0.861252	-0.0740494	0.996234	-0.410238	0.41759
PA14_05150,proC	-0.0910566	0.999949	-0.107812	0.99912	-0.304924	0.926908	-0.325604	0.451196	-0.244159	0.931061	-0.392484	0.701241	-0.363796	0.672617	-0.381912	0.413341	-0.456256	0.624574	0.089266	0.9999	-0.0749051	0.99984	-0.300139	0.555498	-0.262611	0.788764	-0.427479	0.996234	-0.471266	0.365997
PA14_05160	0.0785208	0.999949	0.467494	0.99912	0.640312	0.767236	1.03067	0.110636	0.827581	0.593963	0.826905	0.448585	0.674258	0.599425	0.75255	0.293974	0.16533	0.928269	0.254932	0.9999	0.404488	0.99984	0.34436	0.723896	0.553636	0.64977	0.441372	0.996234	0.649474	0.465394
PA14_05180,pilT	0.1248	0.999949	0.258891	0.968233	-0.252685	0.85913	0.0598118	0.885145	0.0274196	0.994034	0.0691617	0.979891	0.0355778	0.971103	-0.0801078	0.826705	0.111837	0.901213	-0.102651	0.9999	0.164657	0.99984	-0.148001	0.736372	-0.306293	0.518275	0.0404997	0.996234	-0.255537	0.551237
PA14_05190,pilU	0.418778	0.999949	0.359889	0.99912	-0.016194	0.999941	0.0321952	0.963806	-0.177488	0.965887	0.067965	0.987042	0.153419	0.91786	0.300784	0.565746	0.23937	0.834897	0.238488	0.9999	0.245621	0.99984	-0.0593091	0.950152	-0.388355	0.614565	-0.0581524	0.996234	-0.576067	0.270085
PA14_05200,czcD	-0.347409	0.999949	-0.24821	0.99912	-0.228409	0.999941	-0.830021	0.280077	-0.144982	0.984949	-0.0511904	0.991218	-0.240137	0.923056	-0.211179	0.815607	-0.15208	0.941875	-0.169864	0.9999	-0.115691	0.99984	0.0603228	0.970406	-0.0224289	0.998743	-0.54213	0.996234	-0.134363	0.948305
PA14_05210	0.0405358	0.999949	0.328881	0.99912	-0.0670314	0.999941	0.0392002	0.977108	0.20561	0.979527	0.639441	0.785216	0.584895	0.737495	0.861811	0.313403	0.383402	0.864144	0.281585	0.9999	0.459242	0.99984	0.853417	0.317742	0.436309	0.831722	0.0996704	0.996234	0.426013	0.767887
PA14_05220	-0.251199	0.999949	-0.264565	0.99912	-0.788059	0.529552	-0.889321	0.174539	-0.487155	0.870976	-0.500815	0.805896	-0.426414	0.781036	-0.368707	0.637156	-0.372378	0.825726	0.0858295	0.9999	0.157659	0.99984	-0.469626	0.561972	-0.400902	0.796762	-0.477437	0.996234	-0.681684	0.428013
PA14_05230	-0.157314	0.999949	0.133926	0.99912	-0.480549	0.775547	-0.418049	0.419633	-0.293287	0.934703	-0.147417	0.977874	-0.19103	0.894031	-0.267828	0.655889	-0.11544	0.937824	0.252834	0.9999	0.283261	0.99984	-0.368583	0.548753	-0.354402	0.751758	-0.270211	0.996234	-0.40805	0.589441
PA14_05250,pyrC	0.286126	0.999949	-0.0808176	0.99912	-0.29352	0.949066	-0.245888	0.639528	-0.163228	0.978393	-0.108252	0.979891	-0.047463	0.975104	-0.389268	0.471977	-0.246983	0.843924	0.293661	0.9999	0.24771	0.99984	-0.0891316	0.923395	-0.0264936	0.997758	-0.307637	0.996234	-0.19242	0.849234
PA14_05260,pyrB	0.212745	0.999949	0.0362968	0.99912	0.0867956	0.999941	0.0375097	0.955954	0.33404	0.867022	0.411773	0.709801	0.314931	0.75353	0.017788	0.979907	-0.0502632	0.973219	0.311745	0.9999	0.37585	0.99984	0.184724	0.792063	0.192285	0.884568	-0.156351	0.996234	0.23504	0.770374
PA14_05270,pyrR	0.275428	0.999949	0.0437319	0.99912	0.146323	0.999941	-0.0421784	0.960906	0.327	0.926676	0.26666	0.935576	0.316526	0.809477	0.510599	0.396368	0.247703	0.875292	0.498279	0.9999	0.489949	0.99984	0.612069	0.292669	0.305841	0.824786	-0.221969	0.996234	0.477064	0.538586
PA14_05280,yqgF	0.0671974	0.999949	-0.14086	0.99912	-0.0818539	0.999941	-0.0288171	0.981273	-0.248982	0.979527	-0.187806	0.979891	-0.255583	0.924221	-0.488142	0.605766	-0.218704	0.92067	0.178586	0.9999	-0.0383658	0.99984	-0.0946203	0.958239	-0.386606	0.863854	-0.144984	0.996234	-0.241712	0.892713
PA14_05290,algH	0.351	0.999949	0.271381	0.99912	0.31824	0.973139	0.766268	0.23048	0.638075	0.797114	0.793544	0.448585	0.903087	0.316561	0.921445	0.166192	0.405014	0.796945	0.402104	0.9999	0.334427	0.99984	0.402491	0.62935	0.497226	0.695154	0.595903	0.996234	0.640417	0.448783
PA14_05300	0.175241	0.999949	0.544017	0.675573	0.22632	0.975934	0.712832	0.152556	0.574726	0.687171	0.429023	0.771073	0.601288	0.474195	0.75663	0.152874	1.01969	0.0560691	0.194527	0.9999	0.217983	0.99984	0.540526	0.324012	0.214663	0.888398	0.591091	0.996234	0.240464	0.81561
PA14_05310,gshB	0.475557	0.999949	0.112232	0.99912	-0.153911	0.999941	0.181172	0.810732	0.310215	0.955492	0.501926	0.771073	0.306241	0.835311	0.139495	0.849354	0.0793872	0.965264	0.359039	0.9999	0.456686	0.99984	-0.00480368	0.996235	0.389623	0.777233	-0.168101	0.996234	0.453276	0.617948
PA14_05320,pilG	0.306319	0.999949	0.171796	0.99912	0.267533	0.996384	0.362251	0.660539	0.233969	0.979527	-0.0820603	0.988622	-0.0228021	0.992975	0.0795888	0.938498	-0.0593069	0.980714	0.171618	0.9999	0.349961	0.99984	0.060905	0.970406	-0.103837	0.978023	-0.0604074	0.996234	0.0327747	0.991572
PA14_05330,pilH	0.348428	0.999949	0.011924	0.99912	-0.0599713	0.999941	0.125676	0.872336	0.0371493	0.994273	-0.0190593	0.996316	-0.0682291	0.971103	-0.151193	0.826705	-0.316854	0.82846	0.238763	0.9999	0.45463	0.99984	-0.25761	0.764455	-0.277092	0.861252	-0.258715	0.996234	-0.28365	0.791566
PA14_05340,pilI	0.050716	0.999949	-0.00297506	0.999563	-0.512829	0.921327	-0.202498	0.820685	-0.258561	0.969158	-0.460487	0.852994	-0.720792	0.574923	-0.333371	0.682252	-0.173649	0.927713	-0.231427	0.9999	0.24172	0.99984	-0.0752547	0.961224	-0.733902	0.499814	-0.0875716	0.996234	-0.84657	0.300766
PA14_05360,pilJ	0.157903	0.999949	0.103875	0.99912	-0.13415	0.999941	0.215625	0.78087	0.242812	0.965887	0.314089	0.924979	0.168993	0.940983	0.24867	0.741875	-0.214172	0.905587	0.268913	0.9999	0.44267	0.99984	-0.200063	0.851727	-0.264161	0.888996	0.0963012	0.996234	-0.15475	0.922748
PA14_05380,pilK	-0.347516	0.999949	-0.334251	0.99912	-0.267883	0.992365	-0.115044	0.910585	-0.330255	0.956484	-0.472129	0.852994	-0.529965	0.730527	-0.462369	0.577512	-0.428502	0.806811	-0.141281	0.9999	-0.0658973	0.99984	-0.635571	0.424155	-0.901934	0.395375	-0.36637	0.996234	-0.811508	0.354985
PA14_05390,chpA	0.0231995	0.999949	0.205267	0.99912	-0.0465678	0.999941	0.150576	0.721101	0.0273344	0.994273	0.135898	0.958658	0.0820336	0.958427	0.119961	0.789644	-0.0307197	0.978944	0.0501619	0.9999	0.358457	0.99984	-0.306471	0.463689	-0.548008	0.237378	-0.0167875	0.996234	-0.69487	0.0374178
PA14_05400	0.137245	0.999949	0.206128	0.99912	-0.232501	0.937137	-0.120098	0.769697	-0.0918164	0.979527	0.0363565	0.988622	-0.0346915	0.975104	0.0997163	0.81007	-0.134764	0.89572	0.0418695	0.9999	0.234573	0.99984	-0.398486	0.253325	-0.502599	0.248274	-0.051138	0.996234	-0.655563	0.0342743
PA14_05410,chpC	0.110227	0.999949	0.226387	0.99912	0.38263	0.855551	0.305606	0.537387	0.318938	0.890491	0.38095	0.771073	0.108313	0.955831	0.488885	0.317428	0.27435	0.806811	0.121915	0.9999	0.40918	0.99984	-0.0415598	0.966978	-0.257993	0.831722	0.27742	0.996234	-0.222563	0.813491
PA14_05420,chpD	-0.110873	0.999949	-0.0999299	0.99912	-0.183203	0.999941	0.33516	0.618873	-0.424673	0.905275	0.0580748	0.98965	0.124303	0.959326	0.336399	0.640067	0.0663518	0.973219	0.149835	0.9999	-0.0159863	0.99984	-0.0637696	0.961411	-0.278862	0.874825	-0.391133	0.996234	-0.295017	0.815411
PA14_05430,chpE	-0.349634	0.999949	0.0326056	0.99912	-0.976256	0.905209	-0.49522	NA	-0.557932	0.956484	-1.05445	NA	-0.27103	0.958541	-0.120244	0.943704	-0.0390252	0.994211	-0.379315	0.9999	-0.531702	0.99984	-0.334577	0.87717	-0.133098	NA	-0.355861	0.996234	-0.687021	NA
PA14_05440	-0.434774	0.891849	0.215743	0.99912	0.470821	0.590871	0.363837	0.384207	0.467092	0.687171	0.35791	0.753556	-0.14713	0.910586	0.0250758	0.967622	-0.0756535	0.951039	-0.0336308	0.9999	0.398443	0.99984	-0.110646	0.88144	0.402444	0.542111	0.340528	0.996234	0.150547	0.863595
PA14_05450	-0.14961	0.999949	0.441997	0.99912	0.484072	0.929551	1.16384	0.0594636	0.353431	0.955492	0.121219	0.980302	-0.0566498	0.980857	0.454651	0.566156	0.269046	0.896525	0.206093	0.9999	-0.230598	0.99984	0.0530896	0.971327	-0.130426	0.965189	0.333798	0.996234	-0.0159097	0.994519
PA14_05460,bioA	-0.0534237	0.999949	0.256363	0.99912	0.214785	0.992909	0.731011	0.197705	0.428557	0.867022	0.206347	0.961696	-0.0432399	0.982173	0.458147	0.489066	-0.0259704	0.990158	0.0529191	0.9999	-0.270216	0.99984	0.153301	0.881588	-0.0028721	0.999307	0.133563	0.996234	-0.0686029	0.968499
PA14_05480	-0.0799579	0.999949	-0.055013	0.99912	-0.174611	0.999941	-0.228192	0.717976	-0.258328	0.956484	-0.1929	0.961696	-0.299939	0.820833	0.00705431	0.99442	-0.377187	0.7706	0.0979969	0.9999	-0.139666	0.99984	-0.257038	0.749185	-0.184648	0.917422	-0.480382	0.996234	-0.511721	0.485012
PA14_05500	0.49192	0.999949	0.934132	0.155964	0.222236	0.989091	0.12865	0.87238	0.876491	0.416723	0.828171	0.27187	1.27653	0.0169724	0.175876	0.806712	0.513878	0.699399	0.474465	0.9999	0.863224	0.316288	0.506749	0.443903	0.599965	0.507548	0.579914	0.996234	0.261202	0.8262
PA14_05510,yceI	0.250374	0.999949	-0.0126719	0.99912	-0.845085	0.575278	-1.27759	0.0593531	-0.402819	0.941765	-0.482416	0.852994	-0.312502	0.866696	-1.04963	0.166331	-0.512041	0.766804	0.0924957	0.9999	0.343626	0.99984	-0.669796	0.409101	-0.416595	0.815279	-0.658547	0.996234	-0.958709	0.25247
PA14_05520,mexR	0.323896	0.999949	0.643887	0.99912	0.846773	0.76127	1.10302	0.189584	1.11871	0.558042	0.786955	0.709801	1.33223	0.213284	1.36912	0.118676	0.881746	0.643639	0.260884	0.9999	0.251885	0.99984	0.883073	0.339958	0.998483	0.444383	1.03926	0.996234	0.526104	0.725123
PA14_05530,mexA	-0.134694	0.999949	-0.42877	0.99912	-0.382146	0.942359	-0.0775403	0.927077	-0.14072	0.979675	-0.308293	0.907814	-0.569157	0.616307	-0.118166	0.873955	-0.374829	0.78882	-0.106782	0.9999	-0.337025	0.99984	-0.697234	0.247322	-0.332847	0.813624	-0.438709	0.996234	-0.465501	0.590904
PA14_05540,mexB	-0.368758	0.999949	-0.142091	0.99912	-0.333634	0.94257	-0.180107	0.770859	-0.130008	0.979527	-0.26594	0.9129	-0.511835	0.599425	-0.122771	0.845928	-0.164321	0.90676	-0.105825	0.9999	-0.245299	0.99984	-0.47605	0.402491	-0.402995	0.683335	-0.184739	0.996234	-0.68706	0.24047
PA14_05550,oprM	-0.553379	0.999949	-0.357347	0.99912	-0.368503	0.95309	-0.217589	0.774697	-0.196581	0.979527	-0.195345	0.974511	-0.628447	0.599425	-0.0723263	0.93612	-0.479995	0.751757	-0.18226	0.9999	-0.298931	0.99984	-0.711018	0.285199	-0.374296	0.802776	-0.446962	0.996234	-0.645894	0.428013
PA14_05560,rhlE	0.361672	0.999949	0.228474	0.99912	0.3245	0.973139	0.197733	0.822129	0.17103	0.979527	0.393452	0.88853	0.429531	0.783274	-0.133209	0.879881	0.299218	0.880641	0.423233	0.9999	0.142589	0.99984	-0.0977572	0.943262	0.231927	0.917422	0.179385	0.996234	0.294227	0.8326
PA14_05580	0.0453412	0.999949	0.536923	0.99912	0.413527	0.949345	0.436059	0.538218	0.456424	0.892549	0.217145	0.968868	0.00439065	0.998591	0.257191	0.748736	0.583442	0.702274	0.229633	0.9999	0.196973	0.99984	0.2887	0.776838	-0.0816064	0.978023	0.447566	0.996234	-0.0989223	0.958573
PA14_05590,metF	0.237231	0.999949	0.4015	0.99912	0.283521	0.996384	0.632606	0.428006	0.395914	0.956484	0.327124	0.946708	0.273033	0.914093	0.460068	0.6182	0.227683	0.914971	0.166318	0.9999	0.0490758	0.99984	0.230362	0.866101	-0.0721814	0.98753	0.278177	0.996234	0.0243053	0.992315
PA14_05600	0.439864	0.999949	0.522308	0.99912	0.624103	0.861424	0.988709	0.182074	0.840099	0.694766	0.672029	0.729793	0.566291	0.729901	0.770826	0.344789	0.496126	0.782602	0.389434	0.9999	0.302314	0.99984	0.274368	0.823508	0.276748	0.906276	0.265363	0.996234	0.574136	0.617948
PA14_05620,sahH	0.136608	0.999949	0.438219	0.99912	0.4041	0.969079	0.861213	0.248287	0.729622	0.800595	0.667053	0.729793	0.4684	0.782122	0.584861	0.494469	0.402342	0.833922	0.173996	0.9999	0.262327	0.99984	0.107803	0.942167	0.282692	0.900578	0.175907	0.996234	0.271168	0.863595
PA14_05630	-0.370402	0.999949	0.7565	0.99912	0.497235	0.989091	0.249564	0.885338	0.0288763	0.995878	-0.503026	0.95749	-0.856045	0.772313	0.354853	0.8163	-0.073693	0.988574	-0.481633	0.9999	-0.680427	0.99984	0.0637146	0.982287	-0.274951	0.957954	0.421496	0.996234	-0.924471	NA
PA14_05640,bfrG	0.254221	0.999949	0.0541104	0.99912	0.246807	0.999941	0.721518	0.627318	0.246813	0.988394	0.176978	0.988622	0.533031	0.884919	1.37403	0.344789	1.02759	0.751757	0.111082	0.9999	-0.618803	0.99984	1.64617	0.233753	1.07752	0.673612	0.00684811	0.997207	0.940358	0.661965
PA14_05650	0.089109	0.999949	0.811842	0.581813	0.455513	0.94257	0.612064	0.388846	0.345543	0.956484	0.185736	0.979891	0.163251	0.957026	0.387291	0.641569	0.64338	0.677754	0.0847918	0.9999	0.0495007	0.99984	0.948796	0.178181	0.522677	0.717874	0.435723	0.996234	0.0733862	0.972979
PA14_05660	0.231802	0.999949	0.390583	0.591375	0.322834	0.769461	0.292293	0.39194	0.518947	0.393941	0.477197	0.282912	0.432706	0.414534	0.246504	0.532565	0.109696	0.906724	0.149441	0.9999	0.578111	0.12336	0.184711	0.694738	0.303968	0.590719	0.31092	0.996234	0.420622	0.290803
PA14_05690,codA	0.0171911	0.999949	0.326076	0.99912	0.278972	0.988768	0.3238	0.670074	0.428285	0.915436	0.628075	0.701241	0.429567	0.781824	0.664746	0.366109	0.087238	0.966713	0.353158	0.9999	-0.0850173	0.99984	0.436548	0.612976	-0.10118	0.975469	-0.254516	0.996234	-0.115369	0.951132
PA14_05700,codB	-0.273932	0.999949	0.204247	0.99912	0.218971	0.999941	0.0753074	0.945168	0.312146	0.965366	0.384848	0.911584	0.313744	0.866696	0.693779	0.383603	0.167231	0.937824	0.198883	0.9999	-0.264151	0.99984	0.401405	0.694366	-0.0552924	0.99253	0.122883	0.996234	-0.0972998	0.963963
PA14_05740,pydA	0.582499	0.999949	-0.470915	0.99912	-0.807866	0.992909	-0.231969	NA	-0.688477	0.979527	0.308132	NA	1.80281	0.67449	2.14265	0.342356	1.60321	0.750271	0.675708	0.9999	0.626859	0.99984	2.52944	0.23701	1.91832	0.579794	-0.673587	0.996234	1.85484	NA
PA14_05750,gltX	0.324422	0.999949	-2.31837	0.61995	-1.02633	0.969079	-1.45061	NA	-1.33508	0.892549	-0.0290048	NA	0.638592	0.915612	0.908269	0.674997	0.83271	0.872671	-0.0526775	0.9999	0.0691653	0.99984	1.78306	0.371066	0.840858	NA	-0.872009	0.996234	1.06992	NA
PA14_05770,dhT	0.558347	0.999949	-0.702249	0.99912	-0.530957	0.979565	-1.31813	0.293556	-1.0683	0.837401	0.131857	0.989398	-0.0390233	0.992975	-0.164911	0.922588	0.0134586	0.997133	0.352101	0.9999	0.518131	0.99984	-0.345717	0.87351	0.377775	0.925625	-0.371724	0.996234	0.539451	0.827253
PA14_05775	-0.884792	NA	-1.36897	NA	-0.154533	0.999941	-2.06773	NA	-1.24348	NA	-1.90565	NA	0.332553	NA	1.08635	NA	0.0975623	NA	-0.747328	0.9999	-1.09119	0.99984	1.05043	0.770725	0.774235	NA	-0.22495	0.996234	-0.088985	NA
PA14_05790	-0.0515603	0.999949	-0.458822	0.99912	-0.140397	0.999941	-0.282759	0.852905	0.0330389	0.995878	0.322108	0.978766	0.734363	0.772313	0.976192	0.424901	0.904716	0.725873	-0.101696	0.9999	-0.0845171	0.99984	1.5282	0.173373	1.00351	0.584993	0.0105562	0.996589	0.778509	0.66145
PA14_05810,amaB	-0.146562	0.999949	-0.69687	0.99912	-0.933954	0.800556	-0.283265	0.825427	-0.308788	0.979527	0.0542959	0.991218	0.366597	0.891091	0.0796824	0.952835	0.669368	0.766804	-0.13308	0.9999	0.563683	0.99984	0.520281	0.694738	0.431522	0.873665	-0.16854	0.996234	0.218361	NA
PA14_05820	0.45292	0.999949	-0.0759577	0.99912	-1.38239	0.229354	-0.542513	0.585975	-1.05558	0.687171	-0.391246	0.944629	-0.48126	0.835289	0.0439116	0.975035	-0.403898	0.8813	0.788401	0.9999	0.138001	0.99984	-0.33283	0.827819	-0.208354	0.957096	-0.0209972	0.996234	-0.343335	0.861548
PA14_05840,gcdH	0.681849	0.999949	-0.0500076	0.99912	-1.17093	0.773073	-0.600648	0.664186	-0.610798	0.956484	-0.185922	0.987327	-0.492277	0.881681	-0.167056	0.92173	-1.04489	0.709115	1.14972	0.9999	0.23252	0.99984	-0.515155	0.789182	-0.245797	0.964308	-0.352838	0.996234	-0.397945	0.883431
PA14_05850	-0.149136	0.999949	0.987597	0.230138	0.87987	0.356834	0.855878	0.18828	0.717952	0.717798	0.693795	0.613141	-0.0349098	0.987198	0.501791	0.514531	0.222361	0.905587	-0.0455213	0.9999	0.368925	0.99984	0.639946	0.37669	0.526615	0.678031	0.472366	0.996234	0.0453959	0.983958
PA14_05860	0.260778	0.999949	1.06532	0.180174	0.744026	0.645629	1.26245	0.0390903	1.321	0.138828	1.16612	0.093295	1.44463	0.0224558	1.54577	0.00878648	0.510989	0.754593	0.365703	0.9999	0.576501	0.99984	1.44283	0.0190334	0.746722	0.478651	0.89707	0.886597	0.747394	0.378814
PA14_05870	0.551876	0.999949	0.585049	0.99912	0.496876	0.989091	0.704758	0.608671	0.448877	0.975126	0.547455	0.942793	1.3078	0.574783	1.79895	0.166331	1.79054	0.373709	0.327343	0.9999	0.0735442	0.99984	2.20475	0.0679677	1.39134	0.474511	0.437812	0.996234	1.27653	0.439421
PA14_05880,nfeD	-0.133537	0.999949	0.0472469	0.99912	-0.313504	0.999941	-1.20392	NA	-0.910363	0.939366	-0.849989	NA	-0.82737	NA	0.446374	NA	0.29147	NA	-0.0420665	0.9999	-0.279519	0.99984	0.841081	0.690798	0.546812	NA	-0.385953	0.996234	-0.186593	NA
PA14_05890	0.787215	0.999949	-0.410063	0.99912	0.0527444	0.999941	-0.947928	NA	-0.383188	0.979527	-0.436817	NA	0.412878	NA	0.807378	NA	0.742135	NA	-0.486865	0.9999	0.556887	0.99984	1.2736	0.433294	0.975198	NA	-0.0655951	0.996234	0.237098	NA
PA14_05910	0.0376005	0.999949	0.564332	0.99912	0.0358147	0.999941	-0.619088	NA	-0.0545754	0.995721	0.0659226	NA	-0.0771948	0.983089	-0.0275804	0.987068	0.456113	0.881981	-0.442841	0.9999	0.155487	0.99984	0.43492	0.791581	-0.142779	0.978023	0.103656	0.996234	-0.310145	NA
PA14_05920	0.00904277	0.999949	0.264039	0.99912	0.238239	0.989091	0.372918	0.566246	0.0685278	0.993188	-0.0190736	0.996495	0.221051	0.906095	0.330183	0.646012	0.367927	0.806811	0.0492196	0.9999	-0.101463	0.99984	0.401094	0.602602	0.0154059	0.998743	0.365447	0.996234	-0.165893	0.908542
PA14_05950,dbpA	0.159714	0.999949	0.412091	0.627245	0.329084	0.830974	0.77259	0.0128611	0.46782	0.589663	0.281324	0.805896	0.258714	0.754475	0.462039	0.239358	0.23964	0.790576	0.359163	0.9999	0.269947	0.99984	0.0830674	0.909716	-0.00586563	0.998743	0.256476	0.996234	0.17163	0.823671
PA14_05960,cspB	0.38015	0.999949	-0.55899	0.99912	-0.84634	0.893918	-1.14769	0.286051	-1.03878	0.80671	-0.745637	0.844372	-0.532907	0.839161	-1.49784	0.179987	-0.810028	0.754593	0.381199	0.9999	-0.0973847	0.99984	-1.34094	0.225942	-0.720424	0.764495	-1.21494	0.996234	-0.641672	0.734401
PA14_05970	0.39861	0.999949	-0.463372	0.99912	-0.541339	0.95309	-0.294304	0.792621	-0.713638	0.858796	-0.55238	0.871394	0.129482	0.971103	-0.839225	0.396301	0.237517	0.922998	0.122116	0.9999	-0.385494	0.99984	-0.636778	0.564099	0.00140671	0.999721	-0.173503	0.996234	-0.361829	0.849234
PA14_05990,emrA	-0.167332	0.999949	-0.0568282	0.99912	-0.577485	0.946517	-0.868989	0.359697	-0.816468	0.837401	-0.679277	0.819495	-0.596756	0.78075	-0.485703	0.657482	0.317323	0.905587	-0.152891	0.9999	0.0391302	0.99984	0.166134	0.925665	-0.0838838	0.98753	-0.642561	0.996234	-0.271287	0.898302
PA14_06000,clpA	0.193877	0.999949	-0.220204	0.99912	-1.10432	0.921327	-2.4653	0.0821972	-0.145151	0.993188	-0.00543798	0.99933	-0.557591	0.898545	-1.70216	0.285947	-0.863201	0.820506	0.223066	0.9999	1.15727	0.99984	-0.859527	0.670734	-0.0245616	0.998743	-0.527979	0.996234	-0.0960448	0.984703
PA14_06010	0.437693	0.999949	-0.672005	0.99912	-0.567118	0.955126	-1.30435	0.18828	-1.19353	0.637533	-0.575035	0.88853	-0.534415	0.830785	-1.4	0.182297	-1.05087	0.638719	-0.0186425	0.9999	-0.126368	0.99984	-1.15566	0.273155	-0.684592	0.760215	-0.621287	0.996234	-0.0199594	0.995236
PA14_06030	0.175897	0.999949	0.531997	0.543186	0.255578	0.953264	0.15362	0.779184	0.182049	0.965884	0.133194	0.977083	-0.0865545	0.962033	0.179642	0.7353	0.0579855	0.966508	-0.0633397	0.9999	-0.0227626	0.99984	0.0581423	0.95118	0.00538006	0.998743	-0.0485706	0.996234	-0.0979551	0.928726
PA14_06040	0.200166	0.999949	-0.286636	0.99912	-0.139052	0.999941	-0.727507	0.340095	-0.659733	0.837401	-0.00640486	0.998674	-0.0142637	0.994877	-0.739577	0.36653	-0.493904	0.78261	-0.35153	0.9999	0.0323242	0.99984	-0.641285	0.457422	-0.303163	0.894832	0.0116843	0.996234	0.340483	0.823671
PA14_06060,creB	-0.176147	0.999949	0.0711425	0.99912	0.0367408	0.999941	0.394599	0.410127	0.142218	0.979527	-0.144196	0.977083	-0.0895259	0.963138	0.23542	0.674762	-0.113086	0.935908	-0.300697	0.9999	-0.239422	0.99984	-0.101417	0.912409	-0.314622	0.777233	0.33997	0.996234	-0.13279	0.904225
PA14_06070,creC	-0.137104	0.999949	0.425674	0.918619	0.543454	0.557273	0.513218	0.274203	0.429752	0.827757	0.16542	0.961696	0.0289707	0.984909	0.383833	0.468424	0.0700447	0.963114	-0.150267	0.9999	0.0172575	0.99984	0.0504395	0.961224	0.180651	0.899115	0.206357	0.996234	-0.0588011	0.966426
PA14_06080,creD	-0.369055	0.999949	0.176015	0.99912	0.134131	0.999941	-0.0402604	0.979495	-0.10408	0.993188	-0.299145	0.977083	0.517103	0.835289	0.512637	0.668084	0.387081	0.900482	-0.175392	0.9999	-0.0821992	0.99984	1.06249	0.317361	2.06589	0.0179363	0.280103	0.996234	0.0624922	0.985913
PA14_06090	0.0804114	0.999949	0.472094	0.99912	1.0911	0.966839	-0.109395	NA	0.585033	0.979527	0.959376	NA	2.36756	NA	2.42007	NA	2.65359	NA	-0.0726147	0.9999	1.09938	0.99984	3.48411	0.0597735	3.05136	NA	0.725181	0.996234	2.17342	NA
PA14_06120	0.108252	0.999949	0.077888	0.99912	-0.372791	0.973139	-0.35212	0.701273	-0.090411	0.993188	-0.364838	0.942793	-0.391415	0.839161	-0.457639	0.627107	-0.335865	0.884314	-0.108164	0.9999	-0.0617988	0.99984	-0.51631	0.604376	-0.622452	0.684885	-0.704477	0.996234	-0.116032	0.956862
PA14_06130	0.411443	0.999949	0.281344	0.99912	-0.0269486	0.999941	-0.242745	0.824351	-0.432051	0.956484	0.168883	0.979891	-0.36108	0.866696	-0.0401809	0.975016	-0.0852334	0.975111	0.140247	0.9999	0.508743	0.99984	0.0403806	0.982443	0.488163	0.799544	-0.134081	0.996234	-0.176187	0.932167
PA14_06150	-0.119564	0.999949	-0.353166	0.99912	-0.554359	0.765588	-0.643999	0.274203	-0.399074	0.889407	-0.538978	0.70124	-0.640865	0.530926	-0.775201	0.211986	-0.654225	0.590981	-0.173625	0.9999	0.00339086	0.99984	-0.317541	0.685961	-0.524266	0.582081	-0.735157	0.996234	-0.76017	0.251054
PA14_06160,fiuA	0.406351	0.999949	0.372335	0.99912	0.691425	0.973139	0.874061	0.572009	0.724165	0.956484	0.599397	0.950517	1.50801	0.572131	2.00926	0.179987	1.79537	0.498538	-0.115913	0.9999	-0.452869	0.99984	2.55861	0.0666443	1.74007	0.422226	0.878748	0.996234	1.50914	0.41759
PA14_06170,fiuR	-0.917287	NA	1.3741	0.99912	1.53089	0.898911	0.593767	NA	0.247428	NA	0.179307	NA	-0.269127	NA	1.47211	NA	0.166763	NA	-0.437322	0.9999	-3.18715	0.704204	1.62319	0.46728	0.781539	NA	1.07074	0.996234	0.106457	NA
PA14_06180,fiuI	0.292819	NA	1.11155	0.99912	1.16499	0.969009	1.13817	NA	0.291765	NA	0.484531	NA	0.846141	NA	1.08847	NA	1.04299	NA	-0.128112	0.9999	-1.31524	0.99984	1.43216	0.592889	1.0362	NA	0.191773	0.996234	0.207169	NA
PA14_06190,psfA	-0.421352	0.999949	0.39718	0.99912	0.176181	0.999941	-0.154212	0.860214	0.679057	0.723337	0.410837	0.85799	0.123978	0.961207	0.0993122	0.909183	-0.0951036	0.963114	-0.150508	0.9999	0.67781	0.941415	0.233625	0.820221	0.335259	0.841772	0.432751	0.996234	0.251942	0.850259
PA14_06200	-0.303166	NA	-1.58906	NA	-4.13246	NA	-3.73202	NA	-2.4678	NA	-0.685259	NA	1.27618	NA	1.18579	NA	2.13981	NA	-0.668805	0.9999	-0.660515	0.99984	1.77263	0.654408	1.29854	NA	0.149983	0.996234	1.1794	NA
PA14_06210	0.27551	0.999949	0.413568	0.99912	0.125643	0.999941	-0.199197	NA	-0.147435	0.993188	-0.254633	NA	-0.0342549	0.993172	-0.0934115	0.956837	-0.0555092	0.990158	0.164609	0.9999	0.123731	0.99984	-0.076182	0.977286	0.015506	0.998743	-0.207219	0.996234	-0.201403	NA
PA14_06230	-0.138816	0.999949	0.178824	0.99912	-0.31134	0.999941	-0.648563	NA	-0.85343	0.965366	-1.2273	NA	1.13145	0.806776	1.37765	NA	1.88527	0.649095	1.16355	0.9999	1.04688	0.99984	2.30895	0.239065	1.48059	NA	-0.576205	0.996234	1.11533	NA
PA14_06240	-0.175944	0.999949	-0.187623	0.99912	0.0274876	0.999941	-0.230669	0.875704	-0.572302	0.952517	-0.246541	0.979891	0.308535	0.93382	0.0204307	0.990671	0.231341	0.937824	-0.12188	0.9999	0.00376532	0.99984	0.971591	0.38299	0.303841	0.930641	0.0858282	0.996234	-0.182805	NA
PA14_06250	0.165055	0.999949	0.0559413	0.99912	-0.221736	0.999941	-0.504148	0.489047	-0.528231	0.867022	-0.878013	0.447899	-0.660291	0.64092	-0.68726	0.369353	-0.453884	0.78261	-0.152309	0.9999	-0.449045	0.99984	-0.567379	0.473789	-0.265134	0.899115	-0.859917	0.996234	-0.482846	0.66145
PA14_06260	0.0755753	0.999949	0.349391	0.99912	-0.0074684	0.999941	-0.449226	NA	-0.386177	0.972595	-0.796588	NA	-0.181682	0.970705	-0.0924587	0.94972	-0.449254	0.887786	-0.113878	0.9999	-0.181107	0.99984	0.402035	0.805684	-0.0648826	0.997342	0.464074	0.996234	-0.319031	NA
PA14_06270,catD	0.70439	NA	-0.485623	0.99912	0.574231	0.988884	0.0530601	NA	0.321414	NA	0.0448638	NA	0.304579	NA	0.91149	NA	0.573445	NA	0.267829	0.9999	0.527507	0.99984	1.47556	0.325281	1.38851	NA	0.62862	0.996234	0.996959	NA
PA14_06280	0.0411203	0.999949	0.660096	0.796665	0.577107	0.840997	0.349408	0.641157	0.146034	0.981681	0.257557	0.958658	0.0532691	0.981577	0.29745	0.710309	-0.00781903	0.996832	-0.0122221	0.9999	-0.483748	0.99984	0.0153754	0.992629	-0.0871599	0.978023	-0.11144	0.996234	-0.0273672	0.992315
PA14_06290,glcB	0.379702	0.999949	0.149963	0.99912	-0.0783202	0.999941	0.364361	0.618873	0.0830339	0.993188	-0.00635413	0.998674	-0.0720282	0.974164	0.296201	0.70985	-0.23416	0.905587	1.21433	0.234941	1.12663	0.145365	-0.18673	0.874786	-0.0321434	0.997758	0.356394	0.996234	-0.105732	0.954258
PA14_06300	-0.192043	0.999949	0.277908	0.99912	0.370342	0.999336	-0.05851	0.975811	0.171934	0.991336	0.456978	0.952598	0.432314	0.890158	0.85662	0.510685	0.748583	0.780939	-0.1819	0.9999	0.119399	0.99984	0.85422	0.5205	0.620356	0.82701	0.360287	0.996234	0.839939	0.626711
PA14_06310	-0.294982	0.999949	-0.319372	0.99912	-0.0677383	0.999941	-0.753849	0.485782	-0.49919	0.956484	-0.095895	0.98965	-0.340262	0.921659	-0.142407	0.917866	-0.290789	0.915965	0.065413	0.9999	0.289499	0.99984	0.441956	0.770725	-0.046543	0.997758	-0.0856169	0.996234	-0.00162229	0.999627
PA14_06320,rarD	0.0605282	0.999949	0.129014	0.99912	0.0129627	0.999941	0.366777	0.299787	-0.126831	0.97611	-0.380804	0.613141	-0.188631	0.834351	0.0346328	0.943704	0.0514919	0.963114	0.0847852	0.9999	-0.132709	0.99984	0.102149	0.866101	-0.235936	0.777233	-0.0272382	0.996234	-0.0759464	0.930717
PA14_06330	0.288312	0.999949	0.316689	0.99912	0.352239	0.911547	0.594339	0.197705	0.547724	0.646514	0.484418	0.613141	0.419347	0.659027	0.462364	0.365543	0.174706	0.902949	0.354604	0.9999	0.383652	0.99984	0.261835	0.682482	0.142972	0.926486	0.0231579	0.996234	0.506472	0.381083
PA14_06340,modR	0.251415	0.999949	-0.0896828	0.99912	-0.387341	0.969079	-0.46476	0.557184	-0.196425	0.979527	-0.559299	0.805588	-0.529213	0.743347	-0.266679	0.765482	-0.016596	0.995279	-0.00844785	0.9999	0.114956	0.99984	-0.202136	0.872881	-0.138509	0.965189	-0.0990121	0.996234	-0.442794	0.727677
PA14_06350,yfiM	0.555834	NA	0.568531	NA	0.682374	0.989091	0.244746	NA	-0.912214	NA	0.100064	NA	1.38219	NA	1.78031	NA	0.870134	NA	0.755855	0.9999	0.695155	0.99984	1.82889	0.317742	0.461742	NA	0.422398	0.996234	0.724365	NA
PA14_06360,comF	-0.280972	NA	0.147857	0.99912	-0.421825	0.999941	-0.529827	NA	-0.633956	NA	-0.0674842	NA	-0.890028	NA	-0.62093	NA	-0.545317	NA	-0.329993	0.9999	-0.371675	0.99984	-0.878948	0.658211	-0.564362	NA	-0.220445	0.996234	-0.349696	NA
PA14_06390	-0.623712	0.999949	-0.776185	0.99912	-0.736397	0.941871	-1.62187	0.152556	-1.42926	0.589663	-0.776453	0.844372	-0.776298	0.75353	-1.78908	0.136635	-1.2987	0.584926	-0.544232	0.9999	-0.272044	0.99984	-0.951316	0.456087	-1.1385	0.518275	-0.752533	0.996234	-0.730282	0.687509
PA14_06400	0.530441	0.999949	0.366798	0.99912	0.550398	0.874587	0.813584	0.225543	0.597217	0.837401	0.170547	0.979891	0.682451	0.591124	1.12613	0.0949762	1.00218	0.332938	0.220334	0.9999	-0.0717566	0.99984	1.32105	0.0332438	0.696787	0.505748	0.50062	0.996234	0.671256	0.447439
PA14_06420	0.245525	0.999949	0.0928278	0.99912	-1.35183	0.654658	-1.51423	0.223043	0.0681602	0.995721	-0.595966	0.935576	-0.447368	0.906095	-1.58127	0.231485	-0.506097	0.891492	0.629254	0.9999	0.493897	0.99984	-0.876033	0.567598	-0.333148	0.938783	-0.243521	0.996234	-0.332757	0.909529
PA14_06430	0.321339	0.999949	-0.137526	0.99912	-1.47088	0.702671	-1.84349	0.186518	-0.0823774	0.994959	-0.612467	0.942793	-0.47755	0.919251	-2.28349	0.118676	-0.590006	0.88778	0.945901	0.9999	0.566116	0.99984	-1.2575	0.424283	-0.447949	0.923468	-0.460739	0.996234	-0.395403	0.904123
PA14_06450,accC	0.153612	0.999949	-0.0630068	0.99912	-1.07702	0.905209	-1.39278	0.320051	-0.0223201	0.998598	-0.514889	0.958658	-0.187152	0.971103	-1.95593	0.180749	-0.202023	0.963114	1.07512	0.9999	0.782126	0.99984	-1.01042	0.552599	-0.0862812	0.997322	-0.173632	0.996234	-0.345207	0.920667
PA14_06460	0.337419	0.999949	0.0741909	0.99912	-0.89533	0.939858	-0.802803	0.568147	0.273977	0.983348	-0.405784	0.975772	0.256322	0.961661	-1.75356	0.211066	-0.134935	0.975111	1.27041	0.9999	1.06737	0.99984	-0.612496	0.757948	0.317232	0.952406	0.00872643	0.996973	0.250774	0.943285
PA14_06480	0.33117	0.999949	0.0537313	0.99912	-1.02067	0.929551	-1.28297	0.37331	-0.154308	0.993188	-0.554005	0.958658	-0.167165	0.971103	-2.00372	0.182297	0.02685	0.996125	1.26067	0.9999	0.827927	0.99984	-0.644464	0.766104	0.142041	0.985146	-0.158663	0.996234	-0.282933	0.938715
PA14_06500,bioB	0.248564	0.999949	0.241123	0.99912	0.149469	0.999941	0.668234	0.349439	0.417124	0.927432	0.477259	0.85299	0.13448	0.963138	0.0814328	0.936204	-0.178302	0.927713	0.276766	0.9999	0.162706	0.99984	-0.314974	0.770287	0.244779	0.914841	-0.135263	0.996234	0.259857	0.863595
PA14_06510,bioF	0.0398717	0.999949	0.5311	0.609316	0.343738	0.927473	0.438244	0.35809	0.468981	0.797114	0.20351	0.942793	-0.109566	0.957026	-0.0257087	0.971397	0.171552	0.904869	0.213141	0.9999	0.239303	0.99984	0.0335908	0.973972	0.0916807	0.965189	0.234398	0.996234	-0.24656	0.773108
PA14_06530,bioH	0.133275	0.999949	0.206648	0.99912	-0.306326	0.972797	-0.066736	0.941419	-0.187581	0.979527	-0.580858	0.695667	-0.692715	0.515722	-0.608612	0.36653	-0.29755	0.86258	0.15457	0.9999	-0.0841049	0.99984	-0.384715	0.621881	-0.425511	0.751758	-0.259201	0.996234	-0.739139	0.311301
PA14_06540,bioC	-0.0241246	0.999949	0.199073	0.99912	0.37721	0.988812	0.775707	0.416542	0.426297	0.956484	0.488635	0.9129	0.442054	0.847637	0.258121	0.822273	-0.0428036	0.990158	0.299159	0.9999	0.319605	0.99984	-0.0198072	0.993139	0.445439	0.867412	0.152817	0.996234	0.417727	0.827253
PA14_06570,bioD	-0.0146014	0.999949	0.271328	0.99912	-0.149283	0.999941	-0.143571	0.887049	-0.137415	0.987695	-0.251756	0.965956	-0.967813	0.407299	-0.374171	0.671886	-0.0107926	0.996196	0.173469	0.9999	0.128166	0.99984	-0.471828	0.61385	-0.651981	0.60174	-0.0679049	0.996234	-1.11091	0.164851
PA14_06580	0.122121	0.999949	-0.581823	0.99912	-0.170992	0.999941	0.114349	0.916767	-0.2405	0.979527	-0.369207	0.935576	-0.241848	0.924626	-0.150877	0.877894	0.19591	0.92429	0.283852	0.9999	-0.0520532	0.99984	-0.377972	0.734513	-0.052909	0.99253	0.279574	0.996234	-0.0524618	0.98365
PA14_06600	-0.00972746	0.999949	-1.40631	0.709007	-1.19167	0.830974	-1.67339	0.211154	-1.24181	0.82722	-0.481021	0.961696	0.0946151	0.984253	-1.00362	0.518926	-0.913234	0.778842	0.432108	0.9999	0.593214	0.99984	-1.0568	0.503855	-0.165105	0.978023	-1.18941	0.996234	0.398407	0.898152
PA14_06620	0.445656	0.999949	-0.22789	0.99912	-0.456423	0.999941	-1.16731	0.451196	-0.659134	0.956484	0.192668	0.988622	0.788955	0.820833	0.464929	0.79208	0.869616	0.803487	0.19404	0.9999	0.268593	0.99984	1.1762	0.470416	0.999591	0.751083	-0.338351	0.996234	0.652041	NA
PA14_06640	0.149765	0.999949	0.494519	0.918975	0.272156	0.973139	0.106773	0.888026	0.203428	0.969158	0.312388	0.88853	0.404618	0.730527	0.465274	0.44227	0.366646	0.779711	0.392638	0.9999	0.441167	0.99984	0.245688	0.766683	0.212338	0.899115	0.0848949	0.996234	0.311165	0.748433
PA14_06650,nirN	0.158589	0.999949	-0.9299	0.99912	-0.824729	0.971151	-2.209	0.171487	-1.13637	0.886749	-0.220923	0.988622	0.245385	0.971103	-0.919705	0.627107	-0.484333	0.913174	0.149459	0.9999	0.710386	0.99984	0.187574	0.958319	0.385529	0.95219	-0.978523	0.996234	0.079401	0.990614
PA14_06660,nirE	0.17822	0.999949	-0.940638	0.99912	-0.403929	0.999941	-2.65677	NA	-1.08255	0.952517	0.577325	NA	-0.359957	0.966754	-2.00296	0.379902	-0.585209	0.91519	0.389754	0.9999	1.18156	0.99984	0.282382	0.943682	0.706474	0.912075	-1.95262	0.996234	0.341451	NA
PA14_06670,nirJ	0.105433	0.999949	-1.25203	0.99912	-0.480754	0.999941	-2.27324	0.255528	-1.52653	0.859934	0.0613428	0.996316	0.0269423	0.995941	-1.34002	0.560002	-0.559326	0.91519	0.332039	0.9999	0.811037	0.99984	0.569227	0.86605	0.644275	0.91908	-1.25711	0.996234	0.193888	0.973638
PA14_06680,nirH	0.124275	0.999949	-0.666016	0.99912	0.112285	0.999941	-0.26963	0.894881	-0.858253	0.935332	0.530093	0.959481	0.187872	0.971103	-1.09663	0.533294	-0.310857	0.940495	0.253786	0.9999	0.892996	0.99984	0.674864	0.758189	0.749765	0.849924	-0.308326	0.996234	0.25836	NA
PA14_06690,nirG	0.00505774	0.999949	-0.520431	0.99912	-0.280114	0.999941	-1.63102	0.382677	-1.59046	0.837401	-0.16005	0.990044	-0.349944	0.962033	-1.52765	0.467315	-0.686836	0.900482	0.177135	0.9999	0.714156	0.99984	0.403568	0.909716	0.261916	0.975933	-0.660815	0.996234	0.070253	0.992315
PA14_06700,nirL	-0.104978	0.999949	-0.438952	0.99912	-0.366324	0.999941	-1.78721	NA	-1.57379	0.88557	0.229474	NA	-0.55409	0.944381	-0.578382	0.826494	-0.881484	0.891492	0.37076	0.9999	0.706783	0.99984	0.663318	0.852541	0.655156	0.925625	-1.30532	0.996234	-0.162836	NA
PA14_06710,nirD	0.13748	0.999949	-0.875632	0.99912	-0.474083	0.999941	-2.24604	0.234653	-1.18717	0.908436	0.0424642	0.997425	-0.293568	0.971103	-1.83802	0.364177	-1.10813	0.804334	0.195517	0.9999	0.493909	0.99984	0.49622	0.87463	0.613679	0.916301	-0.504809	0.996234	0.14229	NA
PA14_06720,nirF	6.19e-05	0.999951	-1.0075	0.99912	-0.665724	0.99267	-1.71455	0.34373	-1.37557	0.861159	-0.214389	0.988622	-0.481768	0.937414	-1.69536	0.381007	-0.7753	0.880641	-0.015335	0.9999	0.260741	0.99984	0.311314	0.930058	0.456137	0.944237	-1.25002	0.996234	0.361156	0.934249
PA14_06730,nirC	0.214664	0.999949	-0.545977	0.99912	0.0242399	0.999941	-1.62179	0.352784	-1.30032	0.867022	0.166509	0.98965	-0.540737	0.924626	-2.6663	0.147798	-1.06898	0.797563	0.558192	0.9999	0.931239	0.99984	-0.105974	0.977286	0.765488	0.873665	-0.832784	0.996234	0.772169	0.823671
PA14_06740,nirM	-0.258068	0.999949	-0.825574	0.99912	-0.284556	0.999941	-2.81117	0.0905319	-1.01719	0.915436	-0.0227191	0.99767	-0.850701	0.829667	-2.16028	0.21602	-1.03056	0.78622	-0.146454	0.9999	0.598361	0.99984	-0.0838381	0.981036	0.388064	0.949482	-1.29752	0.996234	0.0161513	NA
PA14_06750,nirS	-0.0105568	0.999949	-0.671465	0.99912	-0.271817	0.999941	-1.63765	0.182998	-1.21083	0.80671	-0.00309023	0.999396	-0.164233	0.971103	-1.73193	0.182701	-1.00985	0.737254	0.0941542	0.9999	0.637953	0.99984	-0.176218	0.943682	1.04701	0.635899	-0.928136	0.996234	0.710636	0.748936
PA14_06770,nirQ	-0.0754335	0.999949	-0.0146402	0.99912	0.00412995	0.999941	-0.341919	NA	-0.504202	0.958441	-0.362079	NA	-0.671961	0.808802	0.0870918	NA	-0.00993449	0.997353	-0.0694747	0.9999	0.441331	0.99984	-0.504938	0.770287	0.618726	NA	-0.436243	0.996234	-0.198589	NA
PA14_06790,nirO	-0.180002	0.999949	0.13731	0.99912	0.0610021	0.999941	-0.505972	NA	-0.11273	0.994273	0.236453	NA	0.687739	0.889592	0.873606	0.676737	1.07075	0.806811	-0.191321	0.9999	0.266317	0.99984	1.50154	0.457221	1.16578	NA	-0.566456	0.996234	1.04199	NA
PA14_06800	-0.82214	NA	-0.974878	NA	-0.304569	0.999941	-0.305756	NA	-0.871723	NA	-0.58326	NA	-0.0293882	NA	0.15269	NA	0.548901	NA	0.146412	0.9999	-0.448095	0.99984	1.30842	0.612976	0.0415121	NA	-0.866864	0.996234	-0.0560422	NA
PA14_06810,norC	0.329538	0.999949	-0.145577	0.99912	-0.151524	0.999941	-1.47141	NA	0.620138	0.979527	0.676566	NA	1.33969	0.776169	1.96661	0.369353	1.67744	0.71941	0.334925	0.9999	0.490684	0.99984	2.4191	0.245281	3.68853	NA	0.95927	0.996234	2.09489	NA
PA14_06830,norB	-0.311565	0.999949	-0.391403	0.99912	-1.12602	0.94257	-0.607785	0.770859	-0.327948	0.986746	-0.248062	0.988617	0.926772	0.820989	1.26323	0.518729	1.12577	0.780923	-0.218682	0.9999	-0.337513	0.99984	1.7043	0.348934	2.37204	0.298848	-0.279647	0.996234	1.56093	0.491978
PA14_06840,norD	-0.643	NA	-0.0869717	0.99912	-0.336839	0.999941	-0.33503	NA	-0.711197	NA	-0.541299	NA	-0.0560088	NA	-0.282162	NA	0.481371	NA	-0.689438	0.9999	-0.137864	0.99984	0.281801	0.930612	1.2079	NA	-0.288226	0.996234	-0.103261	NA
PA14_06860	0.537854	0.999949	-0.0475043	0.99912	-0.393276	0.997276	-0.849531	0.475576	0.34891	0.979527	-0.1088	0.98965	-0.172788	0.971103	-1.31154	0.295672	-0.315867	0.918989	0.513662	0.9999	0.59207	0.99984	-0.122516	0.961224	0.538735	0.864074	-0.427875	0.996234	0.271965	0.922748
PA14_06870,dnr	0.705353	0.999949	0.286623	0.99912	0.24348	0.999941	-0.396517	0.663834	0.731102	0.834829	0.366897	0.942793	0.0929206	0.971691	-0.97183	0.261025	-0.186468	0.937761	0.791887	0.9999	0.821029	0.99984	0.359196	0.771857	0.372593	0.873665	-0.346003	0.996234	0.446235	0.756475
PA14_06875,rsmY	-4.9128	9.98e-12	-5.48775	1.88e-14	-1.32199	0.523875	-5.36107	2.44e-14	-1.576	0.511997	-0.168041	0.987042	-1.73212	0.213284	-2.22597	0.0301073	-1.81981	0.235932	-1.00693	0.9999	-1.04661	0.99984	-5.19239	1.11e-12	-1.33915	0.422226	-0.340157	0.996234	-0.661903	0.734714
PA14_06880	2.8472	0.00152104	2.36682	0.0186969	2.29367	0.0215546	-0.459695	0.752677	-0.654965	0.951218	-0.350895	0.977874	0.302408	0.94569	0.0365446	0.982961	0.254188	0.940003	2.43367	0.0502072	0.0807127	0.99984	1.00235	0.453774	0.738899	0.788764	-0.522911	0.996234	0.115409	0.973887
PA14_06890	-2.01604	0.367365	-2.08423	0.292735	-1.98694	0.332921	-1.15408	0.438918	-0.835378	0.935332	-0.155911	0.98936	-0.0471328	0.992807	-1.29844	0.422266	-0.176864	0.971183	-2.22936	0.819535	0.536945	0.99984	-0.539542	0.820221	0.156207	0.983548	-1.28944	0.996234	0.326767	0.927762
PA14_06900	-2.14448	0.621616	-2.24442	0.475684	-2.16819	0.508241	-1.64997	0.359697	-1.21162	0.89357	-0.344577	0.979891	-0.231433	0.971103	-1.78751	0.360006	-1.06937	0.806811	-2.41925	0.9999	0.580893	0.99984	-1.51745	0.456381	0.0783958	0.997758	-1.53811	0.996234	0.217722	0.967143
PA14_06920,argD	-2.06933	0.753571	-2.13249	0.597795	-2.2886	0.486562	-2.54212	0.169965	-1.28247	0.889407	-0.383043	0.979891	-0.681503	0.904324	-2.04129	0.307117	-1.39693	0.754593	-2.36482	0.9999	0.487226	0.99984	-1.62164	0.439279	0.0337781	0.998743	-1.71925	0.996234	-0.0109983	0.998327
PA14_06930	-1.14488	0.999949	-1.66048	0.965482	-1.31674	0.936755	-1.40858	0.472294	-0.476384	0.979527	0.479265	0.979891	0.245041	0.971103	-0.814029	0.712773	-0.304996	0.958415	-1.43016	0.9999	1.13359	0.99984	-0.202674	0.961224	0.974064	0.845657	-1.2228	0.996234	1.00003	0.765885
PA14_06940	0.106756	0.999949	0.119545	0.99912	0.528579	0.996384	0.978477	NA	-0.146681	0.993188	0.307486	NA	0.887548	0.7886	1.44376	0.360066	1.15739	0.74087	-0.143823	0.9999	-0.0447607	0.99984	2.1547	0.137125	1.29998	0.589963	-0.0754606	0.996234	1.54354	NA
PA14_06950	-0.0667026	0.999949	-0.234396	0.99912	-0.551707	0.800556	-0.533778	0.384085	-0.458323	0.865637	-0.355684	0.881658	-0.3455	0.808802	-0.357151	0.615061	-0.252089	0.886825	0.0579393	0.9999	-0.0621778	0.99984	-0.0900956	0.937365	-0.3498	0.806896	-0.656426	0.996234	-0.529113	0.530262
PA14_06960	0.216967	0.999949	0.0987057	0.99912	0.386358	0.953264	0.296895	0.704	0.0604741	0.994204	0.449746	0.852994	0.558023	0.691695	0.342414	0.674254	0.218853	0.906724	0.48906	0.9999	0.147278	0.99984	0.333529	0.735335	0.337809	0.856525	0.925083	0.809048	0.148889	0.928726
PA14_06970	-0.0897747	0.999949	0.368432	0.99912	0.145935	0.999941	-0.166031	NA	-0.241689	0.979527	-0.296256	NA	-0.43302	0.829667	-0.132978	0.901551	-0.137072	0.954806	-0.229125	0.9999	-0.210495	0.99984	-0.350328	0.770725	-0.0139372	0.998743	0.186932	0.996234	-0.140287	NA
PA14_06980	-1.04259	0.347046	-1.62035	0.0132994	-0.882808	0.543927	-1.53439	0.021553	-1.07112	0.513332	-1.08611	0.262701	-1.2217	0.177786	-1.58069	0.0238552	-1.27174	0.212175	-0.229107	0.9999	-0.338638	0.99984	-1.35174	0.0646037	-0.933875	0.406035	-1.00454	0.877179	-0.483028	0.694864
PA14_06990	-0.784802	0.654778	-1.14417	0.106641	-0.711464	0.678433	-0.973607	0.137385	-0.331376	0.956484	-0.2686	0.954557	-0.464722	0.754475	-0.877613	0.215632	-0.994142	0.338925	-0.101628	0.9999	0.141929	0.99984	-0.92406	0.176909	-0.314762	0.868185	-0.0460925	0.996234	0.235286	0.870632
PA14_07000,dsbB	-0.193205	0.999949	0.0120287	0.99912	-0.303012	0.93869	0.0394918	0.950361	-0.0928725	0.982105	-0.0637625	0.988617	0.0707445	0.971103	-0.0937417	0.867076	-0.0820156	0.947777	-0.168905	0.9999	0.0958294	0.99984	0.0825087	0.922462	0.0169467	0.998071	-0.0315165	0.996234	-0.128293	0.899435
PA14_07010	0.361363	0.999949	-0.749995	0.99912	-0.537887	0.999941	-2.0604	NA	-1.63708	0.837401	-0.595538	NA	0.760723	NA	1.29318	NA	1.29598	NA	0.194319	0.9999	-0.823942	0.99984	1.31454	0.483041	1.19557	NA	-1.21937	0.996234	0.00970289	NA
PA14_07020	-0.25216	0.999949	0.492788	0.99912	0.0447287	0.999941	-0.498307	NA	0.189627	0.990867	0.0818196	NA	0.0971127	NA	0.809969	NA	0.553521	NA	-0.698784	0.9999	0.425571	0.99984	1.35983	0.254313	0.110052	NA	0.732026	0.996234	0.183551	NA
PA14_07030	0.259822	0.999949	0.0885076	0.99912	-0.217221	0.979565	-0.255019	0.659021	-0.797416	0.39871	-0.0427731	0.990354	-0.153415	0.932619	-0.375538	0.531623	-0.503473	0.653319	0.0724547	0.9999	-0.568258	0.882617	-0.235239	0.757245	-0.116292	0.954907	-0.40276	0.996234	0.101141	0.93637
PA14_07040,yqjC	0.468251	0.999949	0.0976304	0.99912	0.233884	0.997276	0.262931	0.741808	0.4867	0.879146	0.330627	0.932883	-0.0748775	0.973954	-0.416433	0.603062	-0.354922	0.841578	0.602306	0.9999	0.518924	0.99984	-0.0506476	0.971401	0.0454825	0.994319	-0.285572	0.996234	-1.45078	0.0125845
PA14_07050	-0.620149	0.999949	0.148796	0.99912	0.275452	0.999941	-1.09775	NA	-0.810762	0.889407	-1.56757	NA	-0.285409	0.946902	-0.0937067	0.952329	-0.0312147	0.994652	-0.282774	0.9999	-0.127361	0.99984	0.296407	0.879907	0.109104	0.985146	0.164307	0.996234	0.0238825	NA
PA14_07060	0.739372	0.555502	0.317449	0.99912	0.120132	0.999941	-0.404031	0.554572	-0.0254685	0.995878	-0.256357	0.951551	-0.283491	0.85878	-0.138789	0.860486	-0.0689616	0.973219	0.0456192	0.9999	0.21148	0.99984	0.0880024	0.942167	0.0939879	0.975297	-0.266539	0.996234	0.100801	0.951256
PA14_07070	0.186133	0.999949	-0.879621	0.99912	-0.495553	0.988812	-1.46972	0.222823	-1.27107	0.739573	-0.555939	0.942793	-0.588507	0.840347	-1.90534	0.129974	-0.853506	0.763701	0.00913232	0.9999	-0.108715	0.99984	-0.686294	0.676742	-0.276533	0.954907	-1.54867	0.960282	-0.199321	0.951187
PA14_07090,metK	-0.377859	0.999949	-0.38862	0.99912	-0.320639	0.989091	-0.557122	0.52045	-0.588798	0.88557	-0.0750864	0.989732	-0.358299	0.866455	0.333147	0.7353	-0.480064	0.820365	-0.376231	0.9999	-0.687891	0.99984	-0.792122	0.381909	-0.684564	0.64977	-0.438318	0.996234	-0.845696	0.435189
PA14_07110	-0.520307	0.999949	0.124622	0.99912	0.44668	0.969079	0.33723	0.725842	-0.175603	0.981973	0.302902	0.958658	-0.302373	0.906095	0.646004	0.495884	0.0986166	0.971295	-0.440908	0.9999	-0.810801	0.99984	-0.498406	0.651668	-0.402201	0.861881	0.179725	0.996234	-0.585053	0.660779
PA14_07130,tktA	0.0586063	0.999949	0.00759365	0.99912	0.388929	0.969079	0.690814	0.356022	0.204934	0.979527	0.433796	0.885258	0.19164	0.943787	0.725252	0.366853	-0.12234	0.958415	0.238069	0.9999	-0.16639	0.99984	-0.0721672	0.964906	0.0298698	0.99794	0.0819186	0.996234	0.0620017	0.97896
PA14_07140	-0.0684442	0.999949	0.21721	0.99912	0.421512	0.929551	0.370566	0.552116	-0.0683131	0.993188	0.0795664	0.988622	-0.341535	0.808802	0.18939	0.792592	0.0819484	0.963114	-0.0265806	0.9999	-0.355844	0.99984	-0.21332	0.823745	-0.326985	0.824786	0.373083	0.996234	-0.625922	0.407138
PA14_07150,hyi	0.365759	0.999949	0.151344	0.99912	0.431098	0.999941	0.117607	0.953521	-0.183182	0.993188	0.27309	0.979891	1.29558	0.615595	1.63041	0.241283	1.355	0.647903	-0.327645	0.9999	-0.0979873	0.99984	1.87559	0.161012	1.33727	0.52146	0.0654814	0.996234	1.09102	0.574538
PA14_07170,epd	-0.0757245	0.999949	-0.0209079	0.99912	0.0516791	0.999941	0.0291881	0.975252	-0.108162	0.986746	0.00241177	0.999311	0.306275	0.823887	0.327502	0.621491	-0.0688085	0.970962	-0.012626	0.9999	-0.28249	0.99984	0.000905049	0.999295	-0.239901	0.887399	0.0879159	0.996234	-0.28233	0.789591
PA14_07190,pgk	-0.0669249	0.999949	-0.413405	0.99912	-0.208041	0.999941	-0.418364	0.56707	-0.639066	0.824601	-0.376686	0.896241	-0.0998937	0.971103	-0.0343792	0.973519	-0.728912	0.635835	-0.0457673	0.9999	-0.445252	0.99984	-0.601459	0.437538	-0.769133	0.466502	-0.654051	0.996234	-0.778001	0.357843
PA14_07200	-0.431202	0.999949	0.206851	0.99912	0.689425	0.843849	0.618168	0.452203	0.216538	0.979527	0.104555	0.988622	0.0486043	0.984909	0.522071	0.57833	-0.0476588	0.988574	-0.165619	0.9999	-0.386433	0.99984	-0.0605003	0.971401	-0.186676	0.954907	0.497484	0.996234	-0.139562	0.951132
PA14_07210	-0.0396223	0.999949	0.145851	0.99912	0.390587	0.973139	0.731841	0.389388	0.226615	0.979527	0.25305	0.977083	0.0757342	0.979628	0.560207	0.572668	0.0651752	0.98228	0.0344742	0.9999	-0.178298	0.99984	-0.173326	0.918127	0.00811686	0.998743	0.194553	0.996234	0.301433	0.868738
PA14_07230,fda	0.45959	0.999949	-0.220902	0.99912	0.0122831	0.999941	0.227367	0.841213	0.00307305	0.999081	0.285087	0.96803	0.177904	0.958541	0.456967	0.650296	-0.34514	0.895435	0.278817	0.9999	-0.137952	0.99984	-0.336568	0.802963	-0.0700597	0.990294	-0.309038	0.996234	0.158475	0.947473
PA14_07240	0.557704	0.999949	0.175344	0.99912	0.144572	0.999941	0.481324	0.468594	0.0119196	0.997972	-0.0628752	0.98965	0.00086936	0.999789	0.272727	0.721445	0.0503822	0.982103	0.353741	0.9999	-0.13999	0.99984	-0.295717	0.764455	-0.0913003	0.978023	0.22209	0.996234	-0.156373	0.922748
PA14_07250	0.135856	0.999949	0.256662	0.99912	-0.00289861	0.999941	0.0865667	NA	0.422526	0.979527	0.525443	NA	1.03759	NA	1.69101	NA	1.55589	NA	-0.206648	0.9999	0.248864	0.99984	1.71655	0.194096	1.27125	NA	-1.76567	0.996234	1.15729	NA
PA14_07260	0.399578	0.999949	0.0682927	0.99912	0.212827	0.999941	-0.41377	0.585298	0.245562	0.97254	0.148729	0.979891	0.0411706	0.984909	-0.401287	0.629296	0.314641	0.866741	0.147966	0.9999	0.437887	0.99984	0.43043	0.616789	0.118248	0.969494	-0.273645	0.996234	-0.0791433	0.969702
PA14_07280,yhiN	0.114758	0.999949	0.461294	0.99912	0.567323	0.764593	0.817409	0.156475	0.132366	0.981438	0.0150821	0.997425	0.0875802	0.971103	0.566528	0.371948	0.0226983	0.991312	0.270544	0.9999	-0.438779	0.99984	0.0714522	0.957573	-0.278432	0.868185	-0.245542	0.996234	-0.0832879	0.960874
PA14_07290,ygjP	0.444255	0.622705	0.563341	0.215179	0.799557	0.0079612	0.77522	0.013074	0.816193	0.0599517	0.706234	0.0380792	0.776514	0.0247032	0.630291	0.0949762	0.580962	0.2957	0.541977	0.960546	0.446123	0.743052	0.685856	0.0559673	0.582016	0.208072	0.382501	0.996234	0.713888	0.0342743
PA14_07300	0.116966	0.999949	0.116889	0.99912	0.282562	0.972797	0.0523564	0.948673	0.379393	0.894152	0.349464	0.869375	0.548024	0.614686	0.486383	0.429747	0.50383	0.679416	0.236183	0.9999	0.183074	0.99984	0.651441	0.260183	0.567022	0.518275	0.439449	0.996234	0.560076	0.445022
PA14_07310	-0.0770183	0.999949	0.401603	0.944791	0.208321	0.973139	0.876107	0.0250421	0.614259	0.523729	0.49248	0.572699	-0.0410336	0.979628	0.469386	0.34133	0.184267	0.89491	0.178738	0.9999	0.191545	0.99984	0.325687	0.553657	0.522282	0.448965	0.223418	0.996234	0.308673	0.668058
PA14_07330	-1.52006	0.119871	-1.73582	0.0430541	-0.729873	0.878818	-1.35162	0.130543	-0.156117	0.98886	-0.0871248	0.98965	-1.00243	0.533105	-1.23321	0.197476	-0.636513	0.764605	-0.374441	0.9999	-0.412889	0.99984	-0.960683	0.324351	0.174391	0.965189	-0.181386	0.996234	0.54466	0.727262
PA14_07340	0.0531394	0.999949	0.106615	0.99912	-0.338216	0.929551	0.323544	0.502436	0.261545	0.937872	-0.107478	0.979891	0.0481012	0.975104	0.0620165	0.92343	0.0438701	0.976367	0.043825	0.9999	0.306063	0.99984	0.395676	0.437538	0.179292	0.898859	0.428307	0.996234	0.0953618	0.932967
PA14_07355	-0.380587	0.999949	0.000523917	0.999721	0.0984858	0.999941	-0.724909	NA	0.107479	0.994224	-0.250416	NA	0.0976638	0.982173	0.404335	NA	0.530178	0.887786	0.136261	0.9999	0.699931	0.99984	1.03436	0.473262	1.01551	NA	-0.268995	0.996234	0.420613	NA
PA14_07360	-0.524565	0.999949	0.106608	0.99912	-0.320638	0.989091	-0.946031	0.273072	-0.502774	0.921422	-0.357782	0.942793	-0.515052	0.781824	-0.542691	0.575898	-0.377503	0.86556	-0.198037	0.9999	-0.21984	0.99984	-0.141581	0.929168	-0.382399	0.867412	-0.724718	0.996234	-0.854033	NA
PA14_07370	-0.578648	NA	-0.547674	0.99912	-0.456476	0.999941	-1.9806	NA	-1.75913	NA	-1.19658	NA	-0.655832	NA	-0.442743	NA	-0.651702	NA	-1.57747	0.9999	-0.58213	0.99984	-0.0188729	0.993832	-0.485064	NA	-0.11298	0.996234	-0.903849	NA
PA14_07380	-0.206642	0.999949	-0.59687	0.769469	-0.371201	0.943776	-0.863008	0.161399	-0.194413	0.979527	-0.194601	0.966451	-0.521524	0.659027	-0.361255	0.603019	-0.626275	0.637503	0.0221434	0.9999	-0.345548	0.99984	-0.62858	0.315445	-0.330569	0.81203	-0.444504	0.996234	-0.310057	0.759156
PA14_07400	-0.25167	0.999949	-0.270852	0.99912	-0.141409	0.999941	-0.523698	0.312967	0.375711	0.859934	0.214233	0.942793	-0.209264	0.867375	-0.21288	0.718209	-0.452811	0.684429	0.128584	0.9999	0.168595	0.99984	-0.38346	0.51128	0.0974864	0.962688	-0.0670516	0.996234	0.0706547	0.958764
PA14_07410	-0.344276	0.999949	-0.228492	0.99912	0.221721	0.989091	0.0570182	0.946401	0.419101	0.875002	0.562278	0.660245	0.084789	0.971103	0.0509943	0.949081	-0.0330009	0.988574	0.186733	0.9999	0.247229	0.99984	-0.0452576	0.971327	0.383096	0.764179	0.217959	0.996234	0.490012	0.540087
PA14_07420	-0.304246	0.999949	-0.151522	0.99912	0.0216425	0.999941	-0.071641	0.911682	0.206112	0.956484	-0.069309	0.984008	-0.25707	0.806926	-0.212184	0.683222	-0.342916	0.750271	0.0141605	0.9999	0.224072	0.99984	-0.339878	0.507295	-0.0650704	0.975469	0.139032	0.996234	-0.369986	0.557454
PA14_07430	0.101529	0.999949	0.280039	0.99912	-0.533605	0.914045	-0.444777	0.56221	0.0330025	0.995878	0.0700976	0.98965	0.130005	0.964684	0.603577	0.439319	0.0651622	0.977248	-0.0361269	0.9999	0.666409	0.99984	0.422862	0.651668	0.0633402	0.988047	0.0968312	0.996234	-0.158698	0.927762
PA14_07440	-0.285665	0.999949	-0.289196	0.99912	0.550334	0.988618	0.799535	0.572458	0.441025	0.979527	0.614036	0.942793	0.550092	0.874573	1.02428	0.502548	0.759283	0.823259	0.0805916	0.9999	-0.469146	0.99984	1.07968	0.482092	0.620254	0.868333	0.596073	0.996234	0.861066	0.695753
PA14_07450	-0.232333	0.999949	0.240842	0.99912	0.506435	0.878256	0.69566	0.265344	0.504479	0.858152	0.421132	0.85299	0.230365	0.904324	0.405365	0.577512	0.308749	0.861699	0.01145	0.9999	-0.207675	0.99984	0.175412	0.872881	0.187624	0.92977	0.38465	0.996234	0.271383	0.828649
PA14_07460	0.548144	0.999949	0.371537	0.99912	0.572816	0.973139	1.34742	0.275167	0.256619	0.983425	0.629214	0.919907	0.794724	0.781714	1.17308	0.379902	1.01497	0.723039	0.754898	0.9999	0.390106	0.99984	0.562858	0.763534	0.516629	0.888996	0.729	0.996234	0.651884	0.769392
PA14_07470	-0.166643	0.999949	0.557832	0.99912	0.121962	0.999941	0.724132	0.637461	-0.54218	0.965887	-0.457207	0.968868	-0.625308	0.863886	0.184164	0.92432	0.421353	0.913174	0.0977308	0.9999	-0.150675	0.99984	0.0935205	0.975167	-0.0228636	0.998743	0.235601	0.996234	-0.623598	NA
PA14_07480	-0.488039	0.999949	-0.932706	0.693413	-0.501695	0.953264	0.557683	0.552116	-0.0740973	0.994224	-0.713523	0.779156	-0.216155	0.949725	-0.575709	0.576591	-0.118916	0.963953	-0.74903	0.9999	-1.39953	0.211514	-0.879897	0.35893	-0.558447	0.787421	-0.0885953	0.996234	-0.127975	0.958764
PA14_07500	0.0239348	0.999949	0.166869	0.99912	0.295009	0.993788	0.241232	0.813567	-0.13758	0.989226	0.064144	0.9912	0.591766	0.730527	0.842583	0.325293	0.922278	0.577382	0.0662416	0.9999	0.0499311	0.99984	1.28494	0.104786	0.789886	0.531675	0.378619	0.996234	0.715278	0.52347
PA14_07520,rpoD	0.245385	0.999949	0.105261	0.99912	0.148061	0.999941	0.466817	0.429087	0.0390304	0.994273	0.279048	0.935576	-0.00156172	0.999789	0.22606	0.74339	-0.0316192	0.988574	0.214889	0.9999	-0.0772494	0.99984	-0.292372	0.731212	-0.267739	0.870866	-0.163342	0.996234	-0.169373	0.900488
PA14_07530,dnaG	-0.0396929	0.999949	0.234147	0.99912	0.666314	0.937168	0.82781	0.391607	0.319768	0.979527	0.548159	0.88853	0.252054	0.942196	0.558711	0.621491	0.606224	0.796945	-0.081994	0.9999	-0.41008	0.99984	-0.0288349	0.991129	-0.112054	0.979278	0.727476	0.996234	0.0665465	0.983958
PA14_07550	-0.0462472	0.999949	-0.173584	0.99912	-0.0514379	0.999941	0.554349	0.661621	-0.0996425	0.994204	-0.0727099	0.991218	-0.139561	0.971103	0.204757	0.890829	0.252037	0.937824	-0.0505426	0.9999	-0.736256	0.99984	-0.580755	0.726026	-0.56631	0.856525	0.23673	0.996234	-0.353282	0.890482
PA14_07560,rpsU	0.0897411	0.999949	0.306458	0.99912	0.167309	0.999941	0.666607	0.499849	0.280688	0.979527	0.0124452	0.998674	-0.0771117	0.981006	0.383151	0.7353	0.462043	0.86258	0.12013	0.9999	-0.463742	0.99984	-0.00121484	0.999587	-0.49305	0.847693	0.38175	0.996234	-0.0394044	0.992315
PA14_07570,gcp	-0.0880316	0.999949	0.25507	0.99912	0.474235	0.904953	0.539206	0.379456	0.0328417	0.995721	-0.0429442	0.991218	-0.504633	0.694255	0.0864383	0.916346	-0.0472175	0.98228	0.0575651	0.9999	-0.565382	0.99984	-0.20168	0.84495	-0.806741	0.356714	0.180131	0.996234	-0.758184	0.29653
PA14_07580	-0.398923	0.999949	-0.257683	0.99912	-0.380383	0.973139	-0.555251	0.544103	-0.807493	0.824601	-0.653397	0.800038	-1.06136	0.450567	-0.654819	0.510685	-0.16926	0.941875	0.105753	0.9999	-0.00544891	0.99984	-0.174539	0.912836	-0.769158	0.586908	-0.827735	0.996234	-1.01969	NA
PA14_07590,folB	-0.254219	0.999949	-0.270507	0.99912	0.136914	0.999941	-0.197436	0.82131	-0.715356	0.748525	-0.714195	0.613141	-0.601932	0.666364	-0.346697	0.670869	-0.489988	0.760801	-0.431342	0.9999	-0.902486	0.551173	-0.748126	0.306162	-0.801206	0.444422	-0.24672	0.996234	-1.07461	0.145949
PA14_07600,folk	-0.324365	0.999949	-0.448973	0.99912	-0.148694	0.999941	-0.0446133	0.971682	-0.956364	0.624974	-0.419129	0.906644	-0.795516	0.599425	-0.218939	0.819191	-0.609584	0.750271	-0.0135574	0.9999	-0.887273	0.871985	-0.892883	0.288549	-0.717426	0.585611	-0.402285	0.996234	-0.879258	0.371589
PA14_07620,cca	-0.106967	0.999949	0.0841777	0.99912	-0.0790736	0.999941	0.172441	0.694652	0.131745	0.978393	-0.0214462	0.991218	-0.201276	0.835289	0.0793496	0.870953	-0.239855	0.803202	0.0410433	0.9999	0.0152342	0.99984	0.0509175	0.948212	-0.143864	0.901526	-0.156742	0.996234	-0.200569	0.770374
PA14_07630	-0.315838	0.999949	-0.535475	0.99912	0.133164	0.999941	-0.0672018	NA	-0.136925	0.994224	-0.0679295	NA	0.574718	NA	1.33639	NA	0.966277	NA	0.222254	0.9999	0.0406706	0.99984	1.51673	0.415631	1.14765	NA	-0.301415	0.996234	1.06968	NA
PA14_07650,ycgB	0.382013	0.999949	0.0870958	0.99912	-0.423549	0.973139	-0.536952	0.57797	-0.434923	0.956484	0.00432094	0.999278	0.493926	0.820833	0.526371	0.618601	0.258994	0.91519	-0.121846	0.9999	0.800865	0.99984	0.768034	0.453774	0.529418	0.803441	-0.12124	0.996234	0.635675	0.659257
PA14_07660	0.294969	0.999949	0.419263	0.99912	-0.129345	0.999941	-0.408884	0.657798	0.00471408	0.999081	0.389225	0.935576	0.587994	0.741732	0.31706	0.744449	0.326096	0.896525	-0.139085	0.9999	0.724513	0.99984	0.640695	0.500418	0.754798	0.576966	0.123643	0.996234	0.850456	0.416826
PA14_07680,prkA	0.216853	0.999949	0.137294	0.99912	-0.131993	0.999941	-0.300585	0.663757	0.0227417	0.995878	0.431163	0.844372	0.279759	0.856373	-0.121962	0.877803	-0.167244	0.921675	-0.164738	0.9999	0.816358	0.532088	-0.110014	0.929168	0.459383	0.716337	0.342988	0.996234	0.664959	0.387933
PA14_07690,glpE	0.201838	0.999949	-0.183136	0.99912	0.0371669	0.999941	0.2503	0.72132	-0.0171862	0.995878	0.0803703	0.988622	0.212744	0.909895	0.0663133	0.938224	0.0917244	0.963114	0.15143	0.9999	0.00938956	0.99984	-0.0222856	0.987656	-0.010636	0.998743	-0.0811968	0.996234	0.131335	0.928726
PA14_07700,apaH	0.0410982	0.999949	0.0470644	0.99912	-0.00813512	0.999941	-0.0108794	0.991649	-0.0141121	0.995878	0.181962	0.968868	-0.0260078	0.988209	-0.0659771	0.932883	-0.105062	0.946595	0.114437	0.9999	0.0441688	0.99984	-0.202774	0.822294	-0.0543239	0.985146	-0.15181	0.996234	0.0262115	0.990614
PA14_07710,apaG	0.0950122	0.999949	-0.582319	0.372827	-0.493405	0.590993	-0.451893	0.301874	-0.597791	0.522118	-0.605473	0.305906	-0.274198	0.781824	-0.458933	0.326564	-0.237134	0.82846	-0.0873367	0.9999	-0.160912	0.99984	-0.436448	0.347394	-0.454146	0.500591	-0.535266	0.996234	-0.50817	0.32516
PA14_07730,ksgA	0.0775411	0.999949	-0.0878836	0.99912	0.0729873	0.999941	0.14989	0.810424	-0.117224	0.979675	0.18859	0.958658	0.209599	0.866696	0.150097	0.804586	0.14808	0.913174	0.161857	0.9999	-0.424309	0.99984	-0.0925089	0.923952	-0.106244	0.957954	0.141899	0.996234	0.0244442	0.990614
PA14_07740,pdxA	0.0272275	0.999949	0.175033	0.99912	0.082683	0.999941	0.0559333	0.944351	-0.0352165	0.994273	-0.151007	0.979891	-0.0447598	0.981006	0.19903	0.765482	0.252055	0.866917	0.104328	0.9999	-0.0629882	0.99984	0.103895	0.922462	-0.206392	0.901526	0.143284	0.996234	-0.309829	0.749378
PA14_07760,surA	0.0600559	0.999949	-0.136946	0.99912	-0.305643	0.973139	-0.131258	0.880559	-0.020584	0.995878	0.274915	0.942793	0.145207	0.957026	0.101615	0.905469	-0.297086	0.864337	0.124055	0.9999	-0.0423231	0.99984	-0.255952	0.797508	-0.266324	0.888398	-0.270668	0.996234	-0.204334	0.883431
PA14_07770,ostA	0.10438	0.999949	0.185413	0.99912	0.178939	0.997276	0.519358	0.337178	0.422975	0.858796	0.504615	0.69693	0.336028	0.783274	0.402426	0.518729	0.0575359	0.973437	0.192611	0.9999	0.128388	0.99984	0.0237808	0.984098	0.134727	0.949311	0.16968	0.996234	0.237367	0.827253
PA14_07780	0.298193	0.999949	-0.347883	0.99912	-0.304734	0.971677	-0.598376	0.323481	-0.460295	0.861159	-0.133352	0.979891	-0.60044	0.599425	-0.595793	0.364177	-0.767823	0.480242	0.0615756	0.9999	0.0559969	0.99984	-0.483241	0.486363	-0.0508538	0.988754	-0.7981	0.884111	-0.233355	0.850866
PA14_07790	0.0383951	0.999949	-0.619707	0.99912	-0.53416	0.943813	-0.889014	0.296029	-0.655665	0.859934	-0.649486	0.798667	-0.692633	0.694255	-0.916527	0.313311	-0.639534	0.751757	-0.138508	0.9999	-0.197526	0.99984	-0.724638	0.446645	-0.556547	0.768558	-0.612974	0.996234	-0.9075	0.389325
PA14_07800,djlA	-0.0769334	0.999949	-0.5145	0.99912	-0.599051	0.850742	-1.12644	0.105556	-0.874014	0.59725	-0.269725	0.958658	-0.721451	0.588678	-1.00736	0.17707	-0.803615	0.590981	-0.0370896	0.9999	-0.455788	0.99984	-0.773938	0.306162	-0.731865	0.506434	-0.731118	0.996234	-0.810837	0.347896
PA14_07810	0.0216522	0.999949	0.150659	0.99912	-0.482613	0.941871	-0.587389	0.43452	-0.236664	0.979527	0.00425607	0.998674	-0.217616	0.932619	-0.395516	0.646704	-0.415146	0.823259	-0.00239215	0.9999	0.274911	0.99984	0.00349985	0.997904	-0.0828132	0.98058	-0.340734	0.996234	-0.0722041	0.973638
PA14_07820	-0.0625898	0.999949	0.203916	0.99912	0.203122	0.973139	0.0289154	0.967525	0.0208545	0.995878	-0.0232437	0.992188	-0.260286	0.806926	-0.252527	0.630992	-0.153745	0.905587	0.161377	0.9999	0.179073	0.99984	-0.150716	0.839514	-0.0979797	0.957954	-0.177012	0.996234	-0.299257	0.670113
PA14_07840,uhpA	0.356212	0.999949	0.213075	0.99912	0.484449	0.799478	0.370111	0.503222	0.205744	0.965887	0.318923	0.879016	0.143326	0.938224	0.170769	0.796168	0.067971	0.967585	0.125287	0.9999	0.253857	0.99984	0.177506	0.843309	0.132667	0.949384	-0.22851	0.996234	0.437802	0.564653
PA14_07850	0.54881	0.976903	0.181167	0.99912	-0.405093	0.929551	0.0224301	0.979495	-0.227718	0.965887	0.0723385	0.988622	0.444978	0.703626	0.0418195	0.957964	-0.188006	0.906501	0.230011	0.9999	0.700933	0.637575	-0.0473885	0.969796	-0.736997	0.380649	-0.151411	0.996234	-0.959109	0.108363
PA14_07860	0.229824	0.999949	0.388673	0.99912	0.966589	0.766251	0.958452	0.345469	0.811667	0.858152	0.837658	0.771073	0.501923	0.839161	0.77306	0.505089	0.139683	0.963114	0.23978	0.9999	0.424711	0.99984	-0.398512	0.800957	0.7909	0.683335	0.368948	0.996234	-0.872401	0.542667
PA14_07870	0.121503	0.999949	-0.118496	0.99912	0.123616	0.999941	0.00120867	0.999378	0.10258	0.993188	0.0966437	0.988622	0.191652	0.949725	0.254312	0.790952	-0.205359	0.92431	0.0199598	0.9999	0.28102	0.99984	-0.381511	0.740433	0.218117	0.937366	0.0822354	0.996234	-1.28785	0.119928
PA14_07890	0.234347	0.999949	-0.0703089	0.99912	0.134033	0.999941	0.305385	0.803556	0.199561	0.983425	0.346671	0.961696	0.809397	0.689473	0.746063	0.502548	0.196361	0.941875	-0.214405	0.9999	0.321894	0.99984	0.47076	0.741334	0.561034	0.808854	0.164473	0.996234	-0.441927	0.823896
PA14_07900	-0.404486	0.999949	-0.589883	0.99912	-0.458215	0.992365	-1.00526	0.434091	-0.0930582	0.994273	-0.846961	0.84613	0.387569	0.923056	0.756736	0.584696	0.419854	0.905587	-0.191906	0.9999	-0.0435916	0.99984	0.632323	0.704484	0.533642	0.873665	-0.223909	0.996234	-0.165038	NA
PA14_07910,rpe	-0.109123	0.999949	-0.177868	0.99912	-0.342642	0.939552	-0.0970179	0.888887	-0.288233	0.935332	-0.0729729	0.988617	-0.354296	0.75353	-0.27118	0.648488	-0.13972	0.919166	0.317707	0.9999	-0.240225	0.99984	-0.441271	0.436471	-0.346343	0.755617	-0.360953	0.996234	-0.552238	0.378408
PA14_07930,gph	-0.122678	0.999949	0.00162835	0.999641	0.0105488	0.999941	0.169197	0.839004	0.432876	0.890932	0.101492	0.984008	-0.133178	0.958541	0.162682	0.833001	0.183406	0.914155	0.137275	0.9999	-0.116921	0.99984	0.0477644	0.971327	-0.227261	0.909262	0.177548	0.996234	-0.0333425	0.990614
PA14_07940,trpE	-0.0433305	0.999949	0.143809	0.99912	0.148057	0.999941	0.487677	0.306753	0.734333	0.393941	0.27028	0.888999	-0.0811665	0.971103	0.137494	0.814269	0.0213863	0.990161	0.0315708	0.9999	-0.239695	0.99984	-0.199931	0.789182	-0.109196	0.956036	0.0153706	0.996234	-0.193921	0.849234
PA14_07950,prtN	-0.456596	0.999949	-0.322225	0.99912	0.186135	0.999941	-0.0401722	0.965275	-0.00826176	0.998815	-0.413793	0.844372	-0.521443	0.671289	-0.292588	0.678366	-0.380377	0.793561	-0.477074	0.9999	-0.627025	0.990517	0.109824	0.92411	-0.810662	0.341668	-0.0826231	0.996234	-0.454987	0.617814
PA14_07960,prtR	-0.0698683	0.999949	0.210632	0.99912	0.0884497	0.999941	0.28205	0.605142	0.170194	0.979527	0.0472567	0.98965	-0.0673151	0.971103	0.0969457	0.882804	-0.153516	0.913174	0.0769074	0.9999	0.0827247	0.99984	0.119985	0.900641	-0.296382	0.807395	0.209067	0.996234	-0.229723	0.823671
PA14_07970	-0.800795	0.982956	-1.34666	0.139932	0.0719067	0.999941	-0.212258	0.844361	-0.710119	0.837401	-1.08003	0.384061	-1.19315	0.289126	-0.66425	0.475765	-1.70511	0.0448696	-0.574927	0.9999	-0.923486	0.871985	-0.877774	0.318331	-1.25362	0.228606	-0.633096	0.996234	-1.04249	0.275727
PA14_07980	-0.852935	0.908918	-1.19064	0.285519	-0.127762	0.999941	-0.603573	0.482225	-0.75529	0.834829	-1.21961	0.250855	-1.10476	0.390916	-0.940742	0.292117	-1.39807	0.212877	-0.697352	0.9999	-1.07759	0.588286	-0.570479	0.581992	-1.24218	0.243848	-0.737171	0.996234	-1.05101	0.278325
PA14_07990,hol	-0.954011	0.983849	0.457382	0.99912	1.33915	0.313231	0.517398	0.62854	0.872772	0.834829	-0.00767869	0.998674	-0.752916	0.718571	-0.270145	0.820688	-0.189512	0.944652	-0.273227	0.9999	0.0410813	0.99984	0.462318	0.748757	-0.120903	0.978023	0.578186	0.996234	-0.714199	0.637758
PA14_08000	-0.801245	0.999949	-0.961026	0.657637	-0.0777899	0.999941	-1.08174	0.220832	-0.628684	0.88557	-1.22411	0.317148	-0.917335	0.574923	-1.08556	0.248289	-1.18323	0.446463	-0.273576	0.9999	-0.604398	0.99984	-0.554014	0.627273	-1.20401	0.331563	-0.694795	0.996234	-1.18002	0.242701
PA14_08010,gpV	-0.795501	0.908918	-0.959846	0.499815	0.0713236	0.999941	-0.489539	0.552983	-0.314752	0.965884	-0.865206	0.557505	-1.02541	0.394567	-0.991938	0.228011	-1.16216	0.335329	-0.284579	0.9999	-0.563709	0.99984	-0.28437	0.820716	-1.01712	0.356625	-0.41376	0.996234	-1.1998	0.149407
PA14_08020,gpW	-0.944219	0.843137	-1.05041	0.55687	-0.0151787	0.999941	-0.575997	0.539558	-0.396314	0.956484	-0.923467	0.613141	-1.05569	0.470678	-1.15145	0.218855	-1.35281	0.331045	-0.450541	0.9999	-0.790431	0.99984	-0.308413	0.83327	-1.19205	0.340997	-0.592278	0.996234	-1.07834	0.302031
PA14_08030	-0.928481	0.843137	-1.08666	0.475684	0.0978505	0.999941	-0.712135	0.418883	-0.469676	0.945253	-0.984215	0.546652	-0.80866	0.646505	-0.935017	0.313403	-1.02147	0.552262	-0.32253	0.9999	-0.616594	0.99984	-0.279454	0.849325	-0.884836	0.518275	-0.589825	0.996234	-1.03808	0.315604
PA14_08040,gpI	-1.1715	0.423243	-1.18739	0.365053	-0.100772	0.999941	-1.35339	0.115837	-0.65096	0.868207	-1.21413	0.322948	-1.10947	0.429917	-1.2804	0.164545	-1.3386	0.331814	-0.457139	0.9999	-0.574769	0.99984	-0.340865	0.804517	-1.06071	0.422226	-0.750601	0.996234	-1.24517	0.199681
PA14_08050	-0.913306	0.741802	-1.04786	0.421146	-0.00314446	0.999941	-0.872425	0.283717	-0.526398	0.908436	-0.761013	0.699266	-0.581789	0.745983	-0.744701	0.402466	-0.994591	0.511345	-0.402601	0.9999	-0.470179	0.99984	-0.173704	0.912535	-0.680448	0.635899	-0.500462	0.996234	-0.845375	0.419891
PA14_08060	-0.489776	0.999949	-0.831259	0.590266	0.301938	0.98309	-0.225197	0.802982	0.142553	0.984354	-0.165926	0.979891	0.145056	0.959144	-0.0966366	0.921734	-0.527113	0.755739	-0.0595258	0.9999	-0.0486062	0.99984	0.265687	0.819332	-0.407959	0.815279	0.00806008	0.996589	-0.173248	0.922748
PA14_08070,gpFI	-0.959571	0.7984	-0.976036	0.627245	0.0184068	0.999941	-0.813177	0.359697	-0.291484	0.979527	-0.769366	0.747411	-0.89941	0.588678	-0.880558	0.360006	-1.26404	0.372971	-0.394172	0.9999	-0.401593	0.99984	-0.285954	0.847563	-0.764567	0.610794	-0.573547	0.996234	-1.06494	0.307399
PA14_08090,gpFII	-0.748878	0.999949	-1.20277	0.507298	-0.0224659	0.999941	-1.0715	0.275721	-0.516565	0.952517	-0.967563	0.661009	-1.04298	0.557156	-1.27538	0.216777	-1.16255	0.541509	-0.427376	0.9999	-0.47352	0.99984	-0.405167	0.790193	-1.12584	0.456327	-0.864031	0.996234	-1.149	0.326444
PA14_08100	-1.04073	0.933723	-1.47551	0.287457	-0.321234	0.999941	-1.18034	0.25792	-0.655987	0.915436	-1.33725	0.402992	-1.13107	0.538318	-1.01531	0.36653	-1.51902	0.35015	-0.440039	0.9999	-0.515075	0.99984	-0.552368	0.702717	-1.22447	0.435238	-0.853028	0.996234	-1.30948	0.27807
PA14_08110	-0.844464	0.999949	-1.63341	0.25842	0.0782057	0.999941	-0.800664	0.482977	-0.579204	0.953353	-0.839342	0.801841	-0.952755	0.67449	-0.966628	0.428619	-1.62062	0.359542	-0.256007	0.9999	-0.571303	0.99984	-0.629411	0.673825	-1.2625	0.457408	-1.13628	0.996234	-1.03925	0.485012
PA14_08120	-0.95393	0.982956	-1.40284	0.274544	-0.0199323	0.999941	-1.20421	0.211979	-0.487589	0.956484	-0.965855	0.660195	-0.880319	0.656142	-0.772795	0.489066	-1.28939	0.450786	-0.29282	0.9999	-0.610497	0.99984	-0.367496	0.813295	-1.28818	0.347374	-0.807587	0.996234	-1.19132	0.298855
PA14_08130,gpU	-1.29653	0.435857	-1.60978	0.139932	-0.242214	0.999941	-1.45197	0.130861	-0.962719	0.799335	-1.39825	0.274349	-1.45197	0.269144	-1.2853	0.21602	-1.42463	0.36126	-0.576426	0.9999	-0.858507	0.99984	-0.451079	0.758832	-1.30884	0.347374	-0.963933	0.996234	-1.73692	0.0740184
PA14_08140,XR2	-1.24549	0.753571	-1.3562	0.544361	0.120567	0.999941	-1.57622	0.163346	-0.63251	0.937872	-0.93986	0.771073	-0.519836	0.850223	-0.710434	0.58707	-1.48957	0.459406	-0.269744	0.9999	-0.325929	0.99984	-0.156138	0.943682	-0.921883	0.65299	-0.395273	0.996234	-1.0974	0.458765
PA14_08150,gpD	-1.13631	0.594441	-1.30975	0.306841	0.0726548	0.999941	-0.745375	0.433831	-0.366681	0.965887	-0.625448	0.852994	-0.804439	0.676049	-0.611097	0.576591	-1.14074	0.514674	-0.330981	0.9999	-0.595281	0.99984	-0.180513	0.922462	-0.857565	0.580525	-0.744354	0.996234	-1.0257	0.377364
PA14_08160,lys	-1.14312	0.663907	-1.65088	0.146746	0.237282	0.999941	-0.738432	0.468126	-0.361256	0.969158	-1.07392	0.576409	-0.988138	0.599425	-0.77987	0.491229	-0.804886	0.725873	-0.288049	0.9999	-0.702932	0.99984	-0.0716235	0.971426	-1.03571	0.502999	-0.490085	0.996234	-1.08865	0.374308
PA14_08180	-1.06061	0.999949	-1.8461	0.548078	0.0885138	0.999941	-1.86856	NA	-0.607967	0.965884	-1.3275	NA	-1.94505	0.430968	-1.17392	NA	-1.13132	0.754077	-0.840033	0.9999	-0.347251	0.99984	-0.475306	0.846529	-0.564352	NA	-1.33016	0.996234	-2.48916	NA
PA14_08190	-0.89864	0.999949	-0.704545	0.99912	0.747098	0.913947	-0.41229	NA	0.068577	0.994273	-1.22412	NA	-0.654744	0.788193	-0.70015	0.577044	-0.398666	0.900482	-0.164153	0.9999	-0.195298	0.99984	0.644838	0.613216	-0.49356	0.868185	-0.466073	0.996234	-0.695519	NA
PA14_08200	-0.922231	0.512273	-1.03846	0.285519	0.0652278	0.999941	-0.455964	0.553854	-0.47003	0.911417	-0.66809	0.709801	-0.609836	0.687764	-0.447708	0.601964	-1.08084	0.335329	-0.550093	0.9999	-0.658206	0.99984	-0.199473	0.87627	-0.772971	0.498268	-0.432032	0.996234	-0.765786	0.411926
PA14_08210	-0.0778071	0.999949	-1.02383	0.461179	0.218517	0.999941	-0.0788186	0.946401	-0.0862206	0.993188	-0.643712	0.79023	-0.394762	0.840347	-0.444048	0.639189	-0.759375	0.672161	-0.473661	0.9999	-0.527066	0.99984	0.128939	0.93502	-0.564432	0.75206	-0.245334	0.996234	-0.631225	0.602588
PA14_08220	-0.782179	0.999949	-1.19347	0.468864	0.0943928	0.999941	-0.28862	0.810424	-0.422642	0.956484	-0.541396	0.88853	-0.45772	0.841276	-0.279143	0.811641	-1.21759	0.477882	-0.645354	0.9999	-0.732175	0.99984	-0.305608	0.850014	-0.787825	0.648795	-0.725587	0.996234	-0.850878	0.52347
PA14_08230	-0.862984	0.999949	-1.2854	0.406992	-0.216568	0.999941	-1.24039	0.203007	-1.17121	0.631369	-1.4046	0.27187	-1.62237	0.163716	-1.32703	0.199891	-1.56749	0.279748	-0.572397	0.9999	-0.881542	0.99984	-0.61483	0.624749	-1.26589	0.376791	-0.970565	0.996234	-1.29676	0.250112
PA14_08240	-0.785393	0.999949	-1.45158	0.131641	-0.00953989	0.999941	-0.527946	0.572232	-0.671666	0.861173	-1.0213	0.524527	-0.941706	0.554527	-0.853949	0.369353	-1.23077	0.417437	-0.502273	0.9999	-0.720964	0.99984	-0.338963	0.805684	-1.00736	0.456643	-0.767495	0.996234	-0.956741	0.384107
PA14_08250	-1.03255	0.83204	-1.53416	0.180759	0.0301112	0.999941	-1.09361	0.265344	-0.905078	0.824601	-1.42275	0.253506	-1.17286	0.46475	-0.976949	0.35685	-0.981718	0.648977	-0.654648	0.9999	-0.818763	0.99984	-0.318884	0.844052	-0.99802	0.506434	-0.757435	0.996234	-1.08062	0.369868
PA14_08260	-1.14133	0.721693	-1.60118	0.1698	-0.279768	0.999941	-1.19779	0.234653	-1.23203	0.600222	-1.59772	0.15998	-1.46232	0.289504	-1.36779	0.195714	-1.44643	0.373709	-0.654556	0.9999	-0.981834	0.99984	-0.635444	0.621491	-1.01544	0.52146	-0.691724	0.996234	-1.54137	0.155209
PA14_08270	-1.11722	0.574299	-1.29006	0.292735	0.296434	0.999336	-0.218462	0.858349	-0.290257	0.979527	-0.719355	0.793791	-0.550257	0.791255	-0.437328	0.681712	-1.18554	0.465349	-0.506721	0.9999	-0.612852	0.99984	-0.187095	0.916481	-0.574012	0.787665	-0.586723	0.996234	-0.808241	0.526855
PA14_08280	-0.884112	0.999949	-1.2037	0.421146	0.503354	0.969009	-0.108264	0.937771	-0.297315	0.979527	-0.613662	0.852994	-0.618787	0.770001	-0.610039	0.575898	-1.00944	0.624574	-0.349051	0.9999	-0.56925	0.99984	-0.112171	0.957698	-0.592426	0.784879	-0.48208	0.996234	-0.518627	0.750092
PA14_08300,JF1	-0.933371	0.891849	-1.4772	0.129714	0.0197923	0.999941	-0.658407	0.474076	-0.735428	0.848141	-1.08111	0.479615	-0.794736	0.659027	-0.789627	0.423157	-1.17537	0.459406	-0.458988	0.9999	-0.74465	0.99984	-0.315163	0.831397	-0.865038	0.542525	-0.788497	0.996234	-0.988095	0.373598
PA14_08310	-0.655204	0.708025	-0.586331	0.740435	0.114834	0.999941	-0.181265	0.800267	0.000462564	0.999547	-0.0565795	0.98965	-0.208377	0.906095	-0.294468	0.664992	-0.597543	0.638719	-0.427057	0.9999	-0.282813	0.99984	-0.031063	0.980854	-0.758141	0.347374	-0.249085	0.996234	-0.301196	0.769352
PA14_08320	-0.422221	0.999949	-0.219146	0.99912	0.466994	0.890917	0.360793	0.566246	0.344767	0.930802	0.327495	0.892173	0.208051	0.909895	0.202653	0.779052	-0.307457	0.845601	-0.409088	0.9999	-0.141138	0.99984	0.113826	0.922462	-0.394744	0.769011	-0.132553	0.996234	0.265488	0.825267
PA14_08330	-0.403715	0.999949	-0.574052	0.989809	-0.00579573	0.999941	-0.909171	0.182074	-0.48387	0.88557	-0.776647	0.545077	-0.55655	0.694255	-0.432766	0.585519	-0.53385	0.74393	-0.2171	0.9999	-0.399186	0.99984	0.0627162	0.965571	-0.956548	0.308131	-0.637682	0.996234	-0.373771	0.752829
PA14_08340,trpG	0.0693716	0.999949	-0.128977	0.99912	-0.0371198	0.999941	0.256283	0.665499	0.736551	0.515364	0.0514708	0.98965	-0.12019	0.958063	-0.143236	0.824587	-0.299259	0.825726	-0.14475	0.9999	-0.236287	0.99984	-0.108187	0.918136	-0.135729	0.946814	0.104721	0.996234	-0.122727	0.92498
PA14_08350,trpD	0.0171463	0.999949	0.0337527	0.99912	0.172122	0.999941	0.772607	0.241564	1.02761	0.37536	0.348525	0.909197	0.0451983	0.984739	0.26052	0.741875	-0.282123	0.884786	-0.121906	0.9999	-0.188228	0.99984	-0.073546	0.961045	0.173922	0.942117	0.263836	0.996234	0.15073	0.926631
PA14_08360,trpC	-0.0267647	0.999949	-0.193963	0.99912	-0.0726155	0.999941	-0.234256	0.731453	0.256156	0.956484	-0.263931	0.942793	-0.445877	0.72375	-0.404709	0.557252	-0.501327	0.705084	0.0303209	0.9999	-0.262276	0.99984	-0.445478	0.519044	-0.588021	0.526373	-0.530409	0.996234	-0.719763	0.297076
PA14_08370,vfr	0.463755	0.999949	0.577352	0.567638	0.174231	0.997276	0.722613	0.129826	0.769262	0.363761	0.655847	0.366668	0.514074	0.571987	0.444869	0.411583	0.384845	0.745807	0.442444	0.9999	0.676087	0.475764	0.198141	0.798939	0.179032	0.907694	0.442155	0.996234	0.117057	0.922748
PA14_08380	-0.0545388	0.999949	-0.0687229	0.99912	-0.326577	0.975343	-0.429038	0.584925	-0.527996	0.882766	-0.467639	0.869375	-0.80469	0.540123	-0.960345	0.218692	-0.747821	0.648977	0.195914	0.9999	-0.299269	0.99984	-0.973024	0.197379	-0.733007	0.52925	-0.720524	0.996234	-0.857496	0.335429
PA14_08390,speD	0.144202	0.999949	0.741254	0.99912	0.958045	0.85913	1.04066	0.364373	0.527647	0.956484	1.43721	0.429879	0.616721	0.826227	1.96294	0.0892927	0.581781	0.853621	0.334057	0.9999	-0.430361	0.99984	0.0221755	0.99327	0.61361	0.834396	0.327127	0.996234	0.825282	0.64404
PA14_08400	0.398913	0.999949	0.118191	0.99912	0.310219	0.953264	0.172454	0.800383	0.153438	0.979527	0.517945	0.691461	0.363758	0.767961	-0.0375815	0.960245	-0.021059	0.991312	0.428103	0.9999	0.433512	0.99984	0.41587	0.518385	0.27705	0.853242	-0.0276958	0.996234	0.134997	0.920627
PA14_08420	0.616457	0.999949	-0.20792	0.99912	-1.27465	0.786594	-1.52552	NA	-1.86177	0.589663	-0.676814	NA	-0.19513	NA	-0.277356	NA	-0.600644	NA	-0.0746403	0.9999	0.30748	0.99984	0.321553	0.887742	-0.166784	NA	-1.26015	0.996234	0.015172	NA
PA14_08430	-0.124538	0.999949	0.0328053	0.99912	-0.0219091	0.999941	0.0435926	0.957922	0.0271114	0.995721	0.232531	0.942793	-0.308647	0.81484	-0.0873084	0.906369	-0.401258	0.75615	-0.0800195	0.9999	0.197997	0.99984	-0.128122	0.903151	-0.159147	0.930641	-0.0397833	0.996234	-0.277352	0.783638
PA14_08440	-0.508313	0.741802	-0.44849	0.82975	-0.661094	0.259075	-0.787583	0.0806662	-0.579448	0.593925	-0.522606	0.546652	-0.472676	0.586659	-0.78321	0.102662	-0.551354	0.541093	-0.130304	0.9999	-0.311792	0.99984	-0.593082	0.208603	-0.754517	0.186304	-0.272322	0.996234	-0.475801	0.420515
PA14_08450	-0.338763	0.999949	-0.0825219	0.99912	-0.147319	0.999941	-0.036143	0.971682	0.205295	0.979527	0.0393547	0.991218	-0.157106	0.946902	-0.118942	0.882854	-0.321157	0.847993	0.00774479	0.9999	0.191952	0.99984	-0.42156	0.589728	-0.00460874	0.999307	-0.173569	0.996234	0.0845047	0.963071
PA14_08460	0.155534	0.999949	-0.0221437	0.99912	-0.795588	0.259075	-0.632147	0.262663	-0.0655262	0.993188	-0.152282	0.979891	-0.464107	0.687728	-0.326581	0.6166	-0.34869	0.796834	0.108073	0.9999	0.157672	0.99984	-0.0956888	0.930181	-0.272557	0.858475	-0.224771	0.996234	-0.337419	0.725123
PA14_08470	0.233059	0.999949	0.239938	0.99912	-0.169496	0.989091	0.232295	0.624914	0.541915	0.587899	0.340702	0.793791	0.174384	0.878189	0.0624775	0.915564	-0.12585	0.91519	0.0860872	0.9999	0.509683	0.75237	0.259144	0.651552	0.284323	0.774629	0.139615	0.996234	0.241638	0.749935
PA14_08480,argC	-0.190031	0.999949	0.0957507	0.99912	0.149613	0.999941	-0.0379661	0.961534	-0.0618402	0.993188	-0.150557	0.977201	-0.479179	0.649014	-0.263079	0.669395	-0.391004	0.754077	-0.197614	0.9999	-0.363937	0.99984	-0.292763	0.675489	-0.537103	0.505748	-0.139025	0.996234	-0.805826	0.145949
PA14_08490	0.170239	0.999949	1.04549	0.0971153	0.784447	0.405877	1.41379	0.00300655	1.0507	0.260411	0.843929	0.306636	0.693533	0.501431	1.0447	0.0892927	0.530345	0.702274	0.276504	0.9999	0.423503	0.99984	0.485476	0.494713	0.143614	0.95361	0.696621	0.996234	0.175204	0.901621
PA14_08500	0.183443	0.999949	0.777777	0.937232	0.868435	0.748565	1.41114	0.0892443	0.844585	0.80392	0.952934	0.569505	0.650531	0.730527	1.08094	0.238677	0.100145	0.972171	0.133219	0.9999	0.234219	0.99984	0.220459	0.891901	0.23564	0.938783	0.35078	0.996234	0.280282	0.883431
PA14_08510,yadR	-0.190931	0.999949	-0.294279	0.99912	-0.0737234	0.999941	-0.152877	0.873306	-0.686345	0.799335	-0.728565	0.613141	-0.563954	0.699166	-0.2205	0.79687	-0.285061	0.889386	-0.461151	0.9999	-0.84182	0.73158	-0.715342	0.342194	-0.959936	0.327285	-0.110962	0.996234	-0.986612	0.199681
PA14_08520,anmK	-0.360781	0.999949	-0.0820501	0.99912	0.0087362	0.999941	0.031517	0.977108	-0.172573	0.979527	-0.0309543	0.992605	-0.198097	0.932619	0.168738	0.833538	-0.313868	0.864144	-0.118933	0.9999	-0.317536	0.99984	-0.0856927	0.951553	-0.613426	0.577926	-0.235039	0.996234	-0.376908	0.748433
PA14_08540	0.143273	0.999949	0.0816649	0.99912	0.120342	0.999941	0.409267	0.443227	0.267316	0.956484	0.260382	0.924488	0.223393	0.866696	0.328717	0.590396	-0.0352582	0.985272	0.0864907	0.9999	-0.0351602	0.99984	0.100265	0.922462	-0.10269	0.964503	0.179922	0.996234	0.214508	0.846457
PA14_08560,tyrZ	0.104991	0.999949	0.440256	0.99912	0.285637	0.979565	0.835475	0.203577	0.761127	0.681092	0.613037	0.709801	0.423122	0.781824	0.552223	0.464849	0.275154	0.889374	0.247227	0.9999	0.00172584	0.99984	0.0976512	0.941231	0.28165	0.888168	0.179345	0.996234	0.23355	0.871486
PA14_08570,16S-rRNA	-1.21446	0.999949	-1.53777	0.955341	-1.39753	0.890917	-1.77567	0.308938	-2.29906	0.557636	-1.42735	0.777123	-1.05749	0.794489	-1.32533	0.51304	-1.08161	0.803202	0.209626	0.9999	-0.375932	0.99984	-1.5121	0.44875	-0.381661	0.957954	-2.38333	0.821541	-1.53615	0.53694
PA14_08580	-0.26483	0.999949	0.173928	0.99912	1.23375	0.890917	1.23696	0.432665	0.128062	0.994224	0.484266	0.973784	0.517785	0.921659	0.937219	0.60626	0.541412	0.905587	-0.090902	0.9999	-0.85235	0.99984	0.395182	0.889602	-0.140649	0.987532	0.366485	0.996234	0.208017	0.963071
PA14_08590	0.18057	0.999949	-0.0745695	0.99912	1.17301	0.95309	1.03857	0.628643	0.0210157	0.999081	0.209534	0.98936	0.277882	0.971103	0.56714	0.812996	0.438698	0.937824	-0.561888	0.9999	-1.19892	0.99984	0.267149	0.94801	-0.249681	0.978023	-0.514714	0.996234	-0.0415212	0.995236
PA14_08600,23S-rRNA	-2.71389	0.354648	-2.96189	0.212374	-2.88898	0.218143	-3.11864	0.0968439	-3.38034	0.260411	-1.93255	0.660245	-1.60596	0.694255	-2.79614	0.166331	-2.46187	0.491674	-0.516463	0.9999	-1.75276	0.99984	-2.41075	0.232813	-1.78584	0.582081	-3.751	0.139836	-2.89584	0.165377
PA14_08610,5S-rRNA	1.13068	NA	-1.84334	NA	-2.97042	NA	-1.5612	NA	-2.73992	NA	-2.88343	NA	-0.0293825	NA	0.64531	NA	-0.0265965	NA	-0.357299	0.9999	-0.820608	0.99984	1.77739	0.61074	-1.0114	NA	-4.17268	0.996234	-1.50042	NA
PA14_08620,birA	0.188317	0.999949	0.102009	0.99912	0.404983	0.941871	0.6269	0.306703	0.074471	0.993188	0.270904	0.942793	0.129389	0.958541	0.178339	0.813381	0.154109	0.927713	0.136512	0.9999	-0.468654	0.99984	-0.327657	0.70831	-0.175109	0.93609	0.0849667	0.996234	0.0996555	0.952534
PA14_08630	-0.0848172	0.999949	0.358428	0.99912	0.78629	0.645629	1.15002	0.0972366	0.620597	0.837401	0.714276	0.660245	0.443276	0.7886	0.905057	0.234028	0.518543	0.760801	0.143977	0.9999	-0.215269	0.99984	0.0469805	0.976488	0.295114	0.894832	0.360092	0.996234	0.485559	0.672897
PA14_08640	0.107896	0.999949	0.223862	0.99912	0.76834	0.68654	0.864537	0.231118	0.28165	0.965887	0.643567	0.738343	0.408934	0.815118	0.427126	0.6182	0.456339	0.797098	0.168171	0.9999	-0.356794	0.99984	-0.133283	0.925665	0.0321396	0.997758	0.414834	0.996234	0.190251	0.913855
PA14_08650	0.271178	0.999949	1.47528	0.603091	2.28184	0.0701365	2.73089	0.0117602	1.37088	0.739573	1.22691	0.695667	1.22198	0.64092	2.08995	0.117152	1.79078	0.419278	1.0053	0.9999	0.698243	0.99984	1.33714	0.342194	1.11557	0.618754	1.60558	0.996234	1.3875	0.402388
PA14_08660	0.233372	0.999949	0.341297	0.99912	0.949714	0.94257	1.69339	0.243102	0.472334	0.979527	0.421501	0.978766	0.251165	0.970665	1.23785	0.440996	0.615671	0.88678	0.208314	0.9999	-0.135319	0.99984	-0.0025109	0.999295	0.353374	0.95219	0.405491	0.996234	0.472545	0.883366
PA14_08670	-0.0279789	0.999949	0.182394	0.99912	0.386108	0.999941	0.751485	0.608032	-0.122494	0.994034	0.0150771	0.998674	-0.404967	0.93382	0.553588	0.731531	0.18745	0.963114	-0.0758736	0.9999	-0.592672	0.99984	-0.598517	0.771984	-0.330296	0.95219	-0.00346323	0.998452	-0.109343	0.980712
PA14_08680,tufB	0.230618	0.999949	-0.0460822	0.99912	0.178312	0.999941	0.553855	0.458939	0.133089	0.988394	0.362797	0.924488	0.292269	0.880943	0.278592	0.750078	-0.062017	0.978939	0.281932	0.9999	-0.152821	0.99984	-0.447839	0.642064	0.0165772	0.998743	-0.0863379	0.996234	0.111207	0.955825
PA14_08690	0.160171	0.999949	0.901806	0.99912	0.320768	0.999941	0.519819	0.73078	-0.0389333	0.995878	-0.470136	0.959481	-0.715054	0.820833	-0.00417151	0.997537	0.866644	0.780923	0.422763	0.9999	0.426097	0.99984	0.665534	0.724425	-0.743494	0.81203	0.785092	0.996234	-0.204638	0.954159
PA14_08695,secE	-0.0486764	0.999949	0.205048	0.99912	0.5244	0.953706	0.941436	0.306965	0.393518	0.963336	0.350394	0.958658	0.241133	0.942712	0.585451	0.587397	0.151846	0.958415	-0.106099	0.9999	-0.410789	0.99984	-0.308808	0.844106	-0.0480015	0.997758	0.207883	0.996234	0.107866	0.969702
PA14_08710,nusG	0.155602	0.999949	0.261386	0.99912	0.540705	0.943776	0.850594	0.311964	0.382892	0.956484	0.559287	0.852994	0.353131	0.871232	0.515665	0.603181	0.401189	0.864144	-0.0242872	0.9999	-0.273417	0.99984	-0.225681	0.88046	-0.0208209	0.998743	0.296586	0.996234	0.155221	0.947473
PA14_08720,rplK	0.0182043	0.999949	-0.26403	0.99912	0.0114635	0.999941	0.311021	0.795909	0.0663526	0.994273	0.350032	0.958765	0.250065	0.942712	0.207322	0.863128	-0.281147	0.914155	-0.140452	0.9999	-0.487147	0.99984	-0.443215	0.75956	-0.388578	0.894832	-0.0907623	0.996234	0.0193188	0.995236
PA14_08730,rplA	-0.017852	0.999949	0.501671	0.99912	0.641726	0.926908	1.15988	0.178342	0.758328	0.837401	0.661642	0.805896	0.208439	0.954693	0.681399	0.497182	0.342657	0.900482	0.111041	0.9999	-0.00637388	0.99984	-0.00789935	0.996126	0.157662	0.968201	0.380494	0.996234	0.146981	0.951132
PA14_08740,rplJ	-0.166542	0.999949	0.450039	0.99912	0.360471	0.973139	0.863885	0.250917	0.708202	0.820324	0.48057	0.86899	0.213405	0.935017	0.616196	0.468192	0.24568	0.906501	0.0124334	0.9999	-0.129692	0.99984	0.0533884	0.973972	-0.00503213	0.999307	0.431945	0.996234	0.158433	0.932167
PA14_08750,rplL	0.0469536	0.999949	0.109236	0.99912	0.16405	0.999941	0.256356	0.712139	0.10958	0.988394	0.143547	0.979891	0.0134665	0.993756	-0.038536	0.964544	0.205914	0.905587	0.285022	0.9999	-0.172398	0.99984	-0.190095	0.851727	-0.317834	0.84355	0.167024	0.996234	-0.07785	0.964858
PA14_08760,rpoB	0.0158051	0.999949	-0.155637	0.99912	0.344361	0.973139	0.344255	0.690603	-0.0598889	0.994224	0.432842	0.88853	0.0779021	0.975104	0.298363	0.74296	0.109868	0.963114	0.0200157	0.9999	-0.301858	0.99984	-0.583949	0.518481	0.0341942	0.997758	0.248689	0.996234	0.0847409	0.970865
PA14_08780,rpoC	-0.0334797	0.999949	-0.0919251	0.99912	0.37369	0.973139	0.527999	0.50182	0.0768206	0.993188	0.464226	0.872231	0.0985226	0.971103	0.20913	0.820994	-0.00858264	0.996832	-0.000835321	0.9999	-0.240109	0.99984	-0.602435	0.496262	0.0503748	0.994319	0.211318	0.996234	0.0715807	0.975256
PA14_08790,rpsL	0.139439	0.999949	0.163329	0.99912	0.518268	0.972797	1.06591	0.298519	0.71673	0.889407	0.701064	0.850544	0.426624	0.871682	0.758543	0.5237	0.298219	0.914971	0.0514544	0.9999	-0.149543	0.99984	0.0135231	0.993832	0.143273	0.978023	0.351786	0.996234	0.705351	0.66604
PA14_08810,rpsG	0.0633633	0.999949	0.0671296	0.99912	0.0240265	0.999941	0.0485847	0.964342	0.036636	0.995721	0.123407	0.980302	0.0744942	0.974092	-0.163542	0.846876	-0.0396511	0.988574	0.174041	0.9999	-0.18511	0.99984	-0.412537	0.654572	-0.208514	0.92977	-0.0104166	0.996327	-0.130422	0.944135
PA14_08820,fusA1	0.172563	0.999949	0.235878	0.99912	0.263819	0.999941	0.558724	0.524954	0.359836	0.958441	0.488366	0.885258	0.375383	0.861129	0.256504	0.803152	0.177004	0.940446	0.413294	0.9999	0.0719941	0.99984	-0.100689	0.957765	0.146434	0.969314	0.201701	0.996234	0.0980779	0.969592
PA14_08830,tufA	0.268897	0.999949	0.0438596	0.99912	0.244681	0.997276	0.554562	0.446887	0.275417	0.965887	0.446402	0.869887	0.369366	0.835311	0.265035	0.758978	-0.0103692	0.996196	0.345985	0.9999	-0.0297565	0.99984	-0.324806	0.763715	0.15963	0.957954	-0.0304232	0.996234	0.212487	0.898152
PA14_08840,rpsJ	0.00953312	0.999949	0.632019	0.99912	0.735326	0.840997	0.978323	0.247552	1.01516	0.618338	0.896836	0.599582	0.918467	0.541774	0.996879	0.26881	0.507973	0.806811	0.208877	0.9999	0.153885	0.99984	0.379116	0.768885	0.491026	0.808854	0.66986	0.996234	0.570879	0.670766
PA14_08850,rplC	0.191278	0.999949	-0.0823996	0.99912	0.0750951	0.999941	0.228728	0.849575	0.0838556	0.993898	0.312678	0.965956	0.429662	0.846195	0.364445	0.7353	-0.185493	0.941875	0.334785	0.9999	-0.184927	0.99984	-0.237547	0.885696	-0.119847	0.978023	-0.0717793	0.996234	0.0252004	0.992315
PA14_08860,rplD	0.16538	0.999949	0.358978	0.99912	0.596648	0.946517	0.789202	0.417968	0.714288	0.867022	0.903372	0.695667	0.615899	0.781773	0.722748	0.51609	0.138498	0.963114	0.555042	0.9999	0.27256	0.99984	0.0266681	0.991995	0.397385	0.889654	0.183416	0.996234	0.539328	0.749935
PA14_08870,rplW	0.423006	0.999949	0.412563	0.99912	0.251011	0.999941	0.208768	0.846825	0.286972	0.975126	0.515164	0.869375	0.27562	0.921373	0.288864	0.771504	0.265881	0.906501	0.578504	0.9999	0.303023	0.99984	0.0767604	0.965571	0.10516	0.978023	0.237121	0.996234	0.127005	0.954266
PA14_08880,rplB	-0.0219838	0.999949	0.398756	0.99912	0.467348	0.972797	0.650409	0.501265	0.644933	0.889407	0.775625	0.771073	0.564906	0.791255	0.73642	0.490426	0.291336	0.910639	0.31086	0.9999	0.29194	0.99984	0.28425	0.85822	0.475808	0.852987	0.496382	0.996234	0.055419	0.986165
PA14_08890,rpsS	-0.00199653	0.999949	0.201603	0.99912	0.686669	0.95309	1.02979	0.377263	0.764697	0.905275	0.968159	0.771073	0.930884	0.702875	1.04628	0.414497	0.0779974	0.985587	0.657933	0.9999	0.325451	0.99984	0.133648	0.959036	0.592216	0.853551	0.332174	0.996234	0.802429	0.665928
PA14_08900,rplV	0.307601	0.999949	0.265757	0.99912	0.551581	0.969079	0.731691	0.49852	0.639652	0.921422	0.7851	0.805896	0.63644	0.7886	0.809496	0.497182	0.145102	0.963114	0.473165	0.9999	0.184533	0.99984	0.108583	0.961355	0.341419	0.920966	0.194697	0.996234	0.711976	0.668058
PA14_08910,rpsC	0.123428	0.999949	0.121968	0.99912	0.0794677	0.999941	0.237832	0.846825	0.304604	0.979527	0.402218	0.942793	0.340937	0.905768	0.28679	0.803008	-0.0232925	0.995279	0.454174	0.9999	0.177394	0.99984	0.0423163	0.983788	0.0864761	0.987155	0.134859	0.996234	0.225027	0.922748
PA14_08920,rplP	-0.0361777	0.999949	0.131333	0.99912	-0.0197006	0.999941	-0.138328	0.891359	0.215305	0.979527	0.227688	0.975772	0.154842	0.958541	-0.0394641	0.971585	-0.103222	0.963114	0.307881	0.9999	0.0431379	0.99984	0.00406469	0.997904	-0.0969217	0.978023	0.112096	0.996234	-0.0833757	0.970667
PA14_08930,rpmC	0.0802232	0.999949	0.480273	0.99912	0.39444	0.95309	0.486947	0.477911	0.761856	0.678487	0.761277	0.537441	0.524396	0.707861	0.476508	0.538436	0.252203	0.900482	0.526592	0.9999	0.33928	0.99984	0.266377	0.799324	0.319525	0.864074	0.417116	0.996234	0.468479	0.661068
PA14_08940,rpsQ	0.261309	0.999949	0.225809	0.99912	0.188102	0.999941	0.37575	0.62267	0.483496	0.889407	0.586693	0.771073	0.429496	0.7886	0.301092	0.713049	-0.0426787	0.988299	0.51614	0.9999	0.180035	0.99984	0.0366057	0.981528	0.143554	0.959969	0.190536	0.996234	0.162759	0.92498
PA14_08950,rplN	-0.000173399	0.999949	0.248326	0.99912	0.26302	0.997276	0.441636	0.577633	0.577404	0.861159	0.598266	0.782285	0.32979	0.863864	0.373023	0.674762	-0.0336251	0.990158	0.291263	0.9999	0.197363	0.99984	0.108755	0.941738	0.25916	0.913768	0.182443	0.996234	0.0533378	0.982877
PA14_08960,rplX	0.0824515	0.999949	0.14668	0.99912	0.363034	0.996384	0.639164	0.544103	0.586655	0.926676	0.817292	0.771073	0.609926	0.7886	0.600736	0.606574	-0.122867	0.969692	0.520851	0.9999	0.238536	0.99984	-0.0943412	0.965509	0.369054	0.904288	-0.041208	0.996234	0.54071	0.758657
PA14_08970,rplE	-0.193647	0.999949	0.145052	0.99912	0.0473673	0.999941	-0.0577448	0.937771	0.176261	0.974732	0.182984	0.958658	0.0973299	0.961207	-0.200221	0.7353	-0.245531	0.862503	0.197802	0.9999	-0.0562201	0.99984	-0.230825	0.757948	-0.170463	0.917082	-0.0263649	0.996234	-0.0841719	0.951132
PA14_08980,rpsN	-0.154965	0.999949	-0.115488	0.99912	-0.228636	0.999941	-0.595131	0.56221	-0.369765	0.965887	-0.194278	0.979891	-0.179887	0.963222	-0.487727	0.673376	-0.192838	0.943009	0.088554	0.9999	-0.324389	0.99984	-0.395927	0.793429	-0.516475	0.838852	-0.194459	0.996234	-0.326217	0.880087
PA14_08990,rpsH	0.191879	0.999949	0.0519726	0.99912	-0.0173664	0.999941	0.150497	0.902717	0.0264509	0.995878	0.0502286	0.991218	0.110389	0.971103	-0.102749	0.933321	-0.113955	0.966113	0.402458	0.9999	-0.138662	0.99984	-0.377748	0.774295	-0.215695	0.949482	-0.170756	0.996234	-0.135853	0.954258
PA14_09000,rplF	0.00014587	0.999949	0.0389784	0.99912	0.0780805	0.999941	0.346517	0.719329	0.173194	0.983348	0.225472	0.979891	0.27984	0.921659	-0.0321108	0.979907	-0.0971843	0.971802	0.397294	0.9999	0.0294807	0.99984	-0.266531	0.851727	-0.0416944	0.997758	-0.0245263	0.996234	0.0273577	0.992315
PA14_09010,rplR	0.183781	0.999949	0.147405	0.99912	0.0748696	0.999941	0.15143	0.882846	0.20454	0.979527	0.272353	0.958765	0.202498	0.938036	-0.0109952	0.993723	0.0493647	0.986564	0.427724	0.9999	0.0940788	0.99984	-0.234979	0.851727	-0.0639697	0.988754	-0.00624831	0.996589	-0.0713477	0.974941
PA14_09020,rpsE	-0.00854498	0.999949	0.377782	0.99912	0.1429	0.999941	0.0964043	0.929831	0.197202	0.979527	0.294225	0.95749	0.291007	0.888521	-0.153394	0.870953	0.189934	0.927713	0.398315	0.9999	0.046117	0.99984	-0.0747965	0.963881	-0.0196915	0.998743	0.134793	0.996234	-0.0411846	0.989206
PA14_09030,rpmD	-0.00645585	0.999949	0.565406	0.99912	0.402711	0.973139	0.464627	0.600047	0.629607	0.861173	0.520752	0.869375	0.501783	0.790908	0.150871	0.889119	0.356022	0.881981	0.283292	0.9999	0.126321	0.99984	0.160881	0.921996	0.221603	0.938783	0.382761	0.996234	0.0981363	0.968499
PA14_09040,rplO	0.0950437	0.999949	-0.0571604	0.99912	-0.0286564	0.999941	0.138078	0.892194	-0.00245194	0.999081	0.0540222	0.991218	0.243821	0.923056	-0.110829	0.913026	-0.117832	0.96095	0.500726	0.9999	-0.0453068	0.99984	-0.435456	0.6643	-0.111507	0.975469	-0.146559	0.996234	-0.093559	0.966426
PA14_09050,secY	0.0262088	0.999949	0.452933	0.99912	0.425418	0.971151	0.673699	0.421044	0.565394	0.892549	0.451328	0.899813	0.455318	0.820913	0.484131	0.6191	0.368086	0.878517	0.428813	0.9999	0.102262	0.99984	0.0874623	0.961224	0.242721	0.930641	0.389126	0.996234	0.225413	0.908542
PA14_09070,rpmJ	-0.156292	0.999949	0.702421	0.99912	0.846131	0.943776	1.31765	0.314954	1.1582	0.837401	1.09322	0.771073	0.921176	0.75353	1.37888	0.327062	0.640627	0.86258	0.135478	0.9999	0.413019	0.99984	0.53464	0.79638	0.716037	0.831722	0.909931	0.996234	0.715778	0.758657
PA14_09080,rpsM	0.283673	0.999949	-0.141998	0.99912	0.0198146	0.999941	0.336811	0.770859	0.134568	0.992272	0.476616	0.924979	0.485575	0.836994	0.455516	0.683823	-0.0601868	0.988299	0.333213	0.9999	-0.0733601	0.99984	-0.289541	0.860969	-0.0861603	0.988047	-0.0433833	0.996234	0.301144	0.888103
PA14_09090,rpsK	0.206145	0.999949	-0.116585	0.99912	-0.23426	0.999941	-0.0816661	0.943565	-0.0571644	0.994273	0.128061	0.983034	0.122211	0.971103	0.0913944	0.935412	-0.0734546	0.976614	0.178178	0.9999	-0.216353	0.99984	-0.272215	0.836108	-0.28919	0.905985	-0.0139528	0.996234	-0.0631399	0.980757
PA14_09100,rpsD	0.256983	0.999949	0.320835	0.99912	0.429868	0.971677	0.846089	0.312967	0.601704	0.883568	0.744248	0.73776	0.572321	0.758146	0.633611	0.515411	0.286942	0.905587	0.395643	0.9999	0.0870276	0.99984	0.0681625	0.970435	0.313158	0.903524	0.34454	0.996234	0.381135	0.823671
PA14_09115,rpoA	-0.0535472	0.999949	0.0859161	0.99912	0.146331	0.999941	0.481323	0.563377	0.323877	0.965884	0.387268	0.92779	0.364658	0.850415	0.388706	0.674762	0.0393448	0.990075	0.296683	0.9999	-0.0296731	0.99984	-0.240751	0.856942	0.0578752	0.99253	0.109657	0.996234	0.0858537	0.970927
PA14_09130,rplQ	0.401205	0.999949	-0.586876	0.99912	-0.521272	0.936165	-0.413785	0.606831	-0.610706	0.85	-0.253183	0.966451	-0.106395	0.971103	-0.291443	0.742632	-0.332065	0.878187	0.20841	0.9999	-0.558804	0.99984	-0.628205	0.462452	-0.733868	0.535095	-0.392845	0.996234	-0.547267	0.634239
PA14_09150,katA	0.573945	0.999949	-0.144492	0.99912	-0.267122	0.999941	-0.639151	0.53644	0.153507	0.990804	0.262971	0.979891	-0.011329	0.997737	-0.794615	0.473755	-0.456438	0.86556	0.383804	0.9999	0.944428	0.99984	-0.17306	0.929551	0.442592	0.873665	-0.647838	0.996234	0.565	0.742433
PA14_09160,bfrA	0.00515807	0.999949	-0.00503291	0.999563	-0.219082	0.999941	-0.774239	0.329827	0.0706993	0.994034	-0.0316654	0.994651	-0.239972	0.932149	-0.924588	0.275438	-0.500075	0.796834	0.287335	0.9999	0.704236	0.99984	-0.138528	0.930181	0.103685	0.978023	-0.420859	0.996234	-0.0117424	0.995341
PA14_09180,uvrA	0.0903992	0.999949	-0.0723769	0.99912	-0.000364992	0.999981	0.0756724	0.915834	-0.223542	0.956484	-0.0969146	0.979891	-0.204334	0.877087	0.180866	0.765628	-0.192283	0.900482	0.0196536	0.9999	-0.173213	0.99984	-0.0349783	0.97448	-0.385527	0.698008	-0.255215	0.996234	-0.340733	0.668058
PA14_09195,yajR	-0.0879384	0.999949	-0.104587	0.99912	-0.096479	0.999941	0.362391	0.648978	-0.112512	0.990804	0.012797	0.997425	-0.189092	0.941858	-0.0269985	0.980254	-0.0631466	0.977398	-0.231273	0.9999	-0.21348	0.99984	-0.239663	0.844052	-0.507272	0.747846	0.0351679	0.996234	-0.3727	0.773108
PA14_09200,ssb	0.315431	0.999949	-0.0843216	0.99912	-0.0752882	0.999941	0.0802899	0.920105	-0.121584	0.981491	0.0711693	0.988622	-0.165645	0.932728	-0.12083	0.861441	-0.220014	0.896525	0.129414	0.9999	-0.134804	0.99984	-0.531471	0.380656	-0.236578	0.884706	-0.286112	0.996234	-0.0371337	0.983958
PA14_09210,pchA	-0.850965	NA	-0.394937	0.99912	-0.0255138	0.999941	-0.370757	NA	-0.880233	NA	-1.50851	NA	0.586705	NA	0.247912	NA	0.691792	NA	-0.617999	0.9999	-0.90805	0.99984	0.905355	0.682482	0.310373	NA	-0.650214	0.996234	-0.494131	NA
PA14_09220,pchB	-0.675887	NA	0.371495	NA	-0.0181254	NA	-3.37427	NA	0.207485	NA	-0.278724	NA	0.842106	NA	1.27237	NA	0.618032	NA	-0.539258	0.9999	-1.44611	0.99984	1.70411	0.659048	0.516055	NA	0.217455	0.996234	-0.0411887	NA
PA14_09230,pchC	0.891157	NA	1.41895	0.99912	0.958517	0.997276	0.692682	NA	1.34542	NA	1.52275	NA	1.70825	NA	3.27896	NA	2.17363	NA	0.868793	0.9999	-1.17098	0.99984	3.94145	0.126849	2.80928	NA	0.515596	0.996234	2.58082	NA
PA14_09240,pchD	0.967226	NA	0.918833	0.99912	1.22436	0.973139	0.373096	NA	0.855414	NA	1.03689	NA	2.93625	NA	3.31317	NA	3.27479	NA	0.58593	0.9999	-0.628929	0.99984	4.00691	0.0989551	3.47987	NA	-0.549898	0.996234	3.5119	NA
PA14_09260,pchR	-0.279744	0.999949	-0.617833	0.99912	0.27171	0.999941	-0.490056	NA	-0.0821434	0.995788	0.206011	NA	-0.310643	NA	1.02144	NA	0.572404	NA	-0.583535	0.9999	-1.00811	0.99984	1.61733	0.352518	0.623774	NA	-0.514045	0.996234	0.399556	NA
PA14_09270,pchE	-0.129532	0.999949	0.360996	0.99912	-0.425488	0.999941	-0.170623	NA	-0.730538	0.965887	-1.13555	NA	0.267917	NA	1.09085	NA	0.943834	NA	-0.400064	0.9999	-1.3803	0.99984	1.2954	0.541626	0.86705	NA	-0.434202	0.996234	0.591332	NA
PA14_09280,pchF	-0.521341	0.999949	0.251969	0.99912	0.15851	0.999941	-0.148278	NA	-0.779551	0.965884	-1.21827	NA	0.504904	0.937414	0.962026	0.655569	1.23453	0.778842	0.0722552	0.9999	-0.347898	0.99984	1.56423	0.448233	0.836211	NA	-0.190303	0.996234	0.716469	NA
PA14_09290,pchG	0.376177	NA	0.664666	NA	0.790833	NA	0.222331	NA	0.023851	NA	-1.70426	NA	0.745707	NA	2.1865	NA	2.04182	NA	0.807073	0.9999	-0.51698	0.99984	1.80972	0.61385	1.77389	NA	-0.548564	0.996234	2.27123	NA
PA14_09300,pchH	0.0113593	NA	0.538288	NA	1.10465	0.973139	-1.18603	NA	-0.781429	NA	0.0807633	NA	1.31142	NA	1.46361	NA	1.7968	NA	0.536689	0.9999	-0.171167	0.99984	2.1061	0.374283	1.96878	NA	0.456164	0.996234	1.96083	NA
PA14_09320,pchI	0.864029	0.999949	1.21306	0.99912	1.06572	0.939858	1.22863	NA	0.907076	0.937872	1.06647	NA	1.21498	NA	1.86043	NA	1.99739	NA	-0.187837	0.9999	0.80051	0.99984	1.70524	0.309927	1.89647	NA	0.773195	0.996234	2.14075	NA
PA14_09340,fptA	-0.0107257	0.999949	-0.199449	0.99912	0.589038	0.989091	0.420245	0.826295	-0.037813	0.995878	-0.285582	0.979891	1.35798	0.649014	1.71836	0.274802	1.28749	0.702274	-0.276294	0.9999	-0.334663	0.99984	2.29956	0.118226	1.64494	0.466502	0.0986311	0.996234	1.45643	0.452285
PA14_09350,fptB	-1.07332	NA	1.17927	NA	1.48168	NA	-0.105661	NA	1.28575	NA	2.56074	NA	2.13541	NA	1.73732	NA	2.42637	NA	-1.06184	0.9999	1.90006	0.99984	2.4113	NA	0.773786	NA	0.70088	0.996234	1.37779	NA
PA14_09370	0.818529	NA	1.45918	NA	1.36852	NA	-0.701417	NA	1.55818	NA	3.24664	NA	4.03892	NA	4.72354	NA	4.02671	NA	1.49659	0.9999	1.67855	0.99984	4.75595	0.173373	4.25943	NA	2.56319	0.996234	3.87849	NA
PA14_09380	-0.0844901	NA	-0.700039	NA	-0.0164772	0.999941	0.551854	NA	0.209989	NA	0.416969	NA	1.66948	NA	1.95567	NA	1.49814	NA	-1.02652	0.9999	-1.08356	0.99984	2.87573	0.213575	2.05253	NA	0.580891	0.996234	1.72929	NA
PA14_09400,phzS	-0.815759	0.999949	-0.64713	0.99912	-0.601944	0.95309	-0.847674	0.434161	-0.245501	0.979675	-0.200006	0.979891	-0.331552	0.923056	0.163609	0.906037	-0.377101	0.904584	-0.650397	0.9999	0.101064	0.99984	0.524158	0.717498	0.133534	0.978023	-0.876094	0.996234	0.180309	0.95069
PA14_09410,phzG1	-0.667146	0.999949	0.166262	0.99912	0.188883	0.999941	0.387842	NA	0.710535	0.937872	0.831323	NA	0.874095	NA	1.30958	NA	0.833506	NA	0.209941	0.9999	0.766476	0.99984	1.28303	0.326565	1.08444	NA	0.711355	0.996234	0.599062	NA
PA14_09420,phzF1	-0.751674	NA	-0.259224	0.99912	-0.389927	0.999941	-0.411752	NA	-0.338423	NA	-0.550068	NA	0.00906171	NA	0.378651	NA	0.782414	NA	-1.24097	0.9999	0.699474	0.99984	0.813477	0.733908	0.847427	NA	-0.320726	0.996234	0.839377	NA
PA14_09440,phzE1	-0.960014	0.999949	-0.222709	0.99912	0.17418	0.999941	-0.345705	NA	-0.2703	0.98886	-0.44728	NA	0.423919	0.936771	0.966033	0.584696	1.14428	0.753994	-0.320511	0.9999	0.0864342	0.99984	1.49632	0.358535	1.04207	0.754926	-1.6982	0.996234	0.956946	NA
PA14_09450,phzD1	-0.39851	NA	-0.685199	NA	-2.03287	0.907393	-3.21784	NA	-0.580666	NA	-0.817514	NA	-0.328922	NA	1.25727	NA	0.306717	NA	-2.09915	0.9999	0.571335	0.99984	0.794511	0.834715	-0.323268	NA	-0.370522	0.996234	0.578523	NA
PA14_09460,phzC1	-1.31247	NA	-1.83627	0.782943	-1.72672	0.771699	-2.06392	NA	-2.03357	NA	-0.951339	NA	-0.641032	NA	-0.365312	NA	-0.839475	NA	-1.92171	0.9999	-0.866985	0.99984	0.163369	0.965509	-0.185846	NA	-1.86268	0.996234	-0.768997	NA
PA14_09470,phzB1	-2.35702	0.982956	-2.97233	0.581813	-2.61046	0.693814	-2.71112	NA	-1.27215	0.950177	-0.941127	NA	0.250517	0.974092	1.11171	0.681712	1.59138	0.7706	-2.53943	0.9999	0.223143	0.99984	1.20372	0.716569	1.36524	0.802776	-2.58305	0.996234	0.766206	NA
PA14_09480,phzA1	-1.485	NA	-1.9529	0.99912	-4.38799	0.393352	-1.97955	NA	-2.15615	NA	-0.301426	NA	0.389838	NA	0.951151	NA	0.807877	NA	-1.4695	0.9999	-0.0849768	0.99984	1.129	0.740205	1.31835	NA	-4.15251	0.996234	0.540609	NA
PA14_09490,phzM	-0.501273	0.999949	-0.780053	0.99912	-0.706576	0.95309	-1.27111	NA	-1.91159	0.407889	-1.04843	NA	-0.78472	0.77477	-0.0188406	0.992991	-0.0694847	0.988574	-0.826105	0.9999	-0.510235	0.99984	0.258262	0.909716	-0.510617	0.881744	-0.732624	0.996234	-0.72075	NA
PA14_09500,opmD	-1.2638	0.952502	-0.852729	0.99912	-0.752036	0.95309	-0.559652	NA	-0.705768	0.939366	-1.88085	NA	-0.850241	NA	0.0729665	NA	-0.551282	NA	-1.38973	0.9999	-0.627696	0.99984	-0.317956	0.88822	-0.787086	NA	-0.592434	0.996234	-1.2034	NA
PA14_09520,mexI	-1.03687	0.999949	-0.536028	0.99912	-0.25477	0.999941	-0.0898261	0.9598	-0.18558	0.990804	-0.510313	0.942793	0.133872	0.97144	0.798893	0.556623	0.672521	0.819154	-1.003	0.9999	-0.242124	0.99984	0.765745	0.599975	0.698912	0.79744	0.237728	0.996234	0.65991	0.748433
PA14_09530,mexH	-0.851183	0.999949	0.0562618	0.99912	0.152266	0.999941	0.605156	0.534098	0.211859	0.979922	-0.678251	0.844372	0.411559	0.861115	0.778298	0.439489	0.228542	0.928269	-0.51085	0.9999	-0.203886	0.99984	0.848847	0.38924	0.348276	0.900578	0.401228	0.996234	0.26699	NA
PA14_09540,mexG	0.349086	NA	0.350017	0.99912	0.801261	0.978261	0.799017	NA	1.2489	NA	0.416891	NA	2.33115	NA	2.16977	NA	1.52688	NA	0.386281	0.9999	0.194217	0.99984	1.88655	0.317113	1.29589	NA	1.14694	0.996234	1.15538	NA
PA14_09550	0.120798	0.999949	-0.454308	0.99912	-0.00592374	0.999941	-0.833778	0.363613	-0.533431	0.926676	-0.0496934	0.991218	0.272794	0.931211	-0.292973	0.790952	-0.276457	0.912322	-0.229926	0.9999	0.102526	0.99984	-0.155425	0.930181	0.200022	0.957009	-0.00891419	0.996589	0.750867	0.550222
PA14_09570	-0.17244	0.999949	0.0629641	0.99912	-0.0931495	0.999941	-0.115868	NA	-0.210214	0.983425	0.0197901	NA	0.37665	0.890062	0.539243	0.641109	0.551638	0.825726	0.0322893	0.9999	-0.0970618	0.99984	1.0523	0.305239	0.0647236	0.995179	0.133579	0.996234	0.306894	NA
PA14_09580	0.0344131	0.999949	0.185741	0.99912	0.0580604	0.999941	0.0770017	0.93078	0.28265	0.956484	0.131172	0.979891	-0.331953	0.820833	-0.337211	0.637329	-0.305794	0.853621	0.0954905	0.9999	0.211014	0.99984	0.256548	0.772004	-0.0841586	0.977786	-0.0872401	0.996234	-0.0674629	0.970419
PA14_09600,ddlA	-0.05854	0.999949	0.0819847	0.99912	-0.496535	0.969079	-0.692594	0.469257	-0.0933302	0.993188	0.0211094	0.997425	-0.810108	0.669315	-0.500676	0.646704	-0.535976	0.820506	-0.322071	0.9999	0.179404	0.99984	-0.578216	0.630186	-0.337118	0.907694	-0.490202	0.996234	-0.634517	0.666292
PA14_09610	0.0992092	0.999949	0.280735	0.99912	1.31285	0.280671	0.964797	0.300157	0.411284	0.956484	0.557441	0.881658	1.31852	0.31632	1.08101	0.277948	0.404282	0.881981	0.88029	0.9999	0.442927	0.99984	-0.233205	0.894797	0.661972	0.747846	0.4984	0.996234	0.156491	0.951132
PA14_09630	-0.0345891	0.999949	-0.186254	0.99912	0.720074	0.90819	0.217683	0.864867	-0.18121	0.986746	-0.136008	0.988622	0.97948	0.575973	0.40436	0.715198	-0.00656461	0.998169	0.732587	0.9999	-0.135295	0.99984	-0.435435	0.760903	-0.0512784	0.997758	-0.245172	0.996234	-0.266196	0.904225
PA14_09660	0.00734378	0.999949	0.236648	0.99912	0.924817	0.817256	0.636238	0.558269	0.19074	0.987695	0.101333	0.98965	1.03492	0.599425	0.559007	0.641109	0.33607	0.906501	0.827765	0.9999	-0.453572	0.99984	-0.134227	0.951054	0.0873583	0.988754	0.489296	0.996234	-0.230431	0.927762
PA14_09680	0.336842	0.999949	0.233601	0.99912	0.672205	0.605747	0.427983	0.493231	-0.0958245	0.990804	0.504736	0.771073	0.403432	0.767547	0.656943	0.307117	0.335953	0.828156	0.750361	0.9999	0.112673	0.99984	-0.149251	0.895764	0.123752	0.959969	-0.152594	0.996234	0.0401478	0.984078
PA14_09690	0.386182	0.999949	-0.0190802	0.99912	0.404329	0.949345	-0.0714124	0.942999	-0.223762	0.979527	0.371039	0.88853	0.214309	0.923056	0.436239	0.572668	0.384376	0.817262	0.345777	0.9999	-0.343892	0.99984	-0.243202	0.823745	-0.223491	0.91908	-0.250317	0.996234	0.0319308	0.990614
PA14_09700,pqsL	-0.0230021	0.999949	-0.120002	0.99912	-0.623379	0.890917	-0.893073	0.265344	0.154268	0.984354	0.0480317	0.991218	-0.170437	0.958541	-0.38459	0.676737	-0.32706	0.887786	0.388899	0.9999	0.715716	0.99984	-0.241932	0.851975	0.204237	0.940246	-0.255067	0.996234	0.0195693	0.994072
PA14_09710,aldH	0.549896	0.999949	0.117226	0.99912	-0.0957963	0.999941	-1.23321	NA	0.180272	0.99282	-0.215854	NA	0.967073	0.730462	1.20212	0.390816	0.616648	0.864337	0.188346	0.9999	-0.027719	0.99984	1.79106	0.166502	1.20781	0.566432	-0.188584	0.996234	0.746402	NA
PA14_09730,dapA	-0.0955633	0.999949	0.263962	0.99912	0.0879472	0.999941	0.0510745	NA	0.245185	0.984208	0.826288	NA	1.10563	NA	1.14444	NA	1.035	NA	0.16571	0.9999	0.397651	0.99984	1.10142	0.375297	1.04515	NA	0.661706	0.996234	1.05786	NA
PA14_09740,yaaU	1.02127	0.999949	0.980203	0.99912	0.407965	0.999941	1.03645	NA	0.882703	0.965366	1.28101	NA	2.65882	0.40303	3.03275	NA	3.04895	0.332938	1.02632	0.9999	0.773128	0.99984	3.82995	0.048392	2.58814	NA	0.522205	0.996234	2.82897	NA
PA14_09750	0.232706	0.999949	-0.413261	0.99912	-0.149179	0.999941	-0.637973	0.632457	-0.111501	0.993188	-0.232516	0.979891	0.397661	0.921659	0.73203	0.601468	0.673718	0.823259	-0.0766876	0.9999	-0.0257432	0.99984	1.24509	0.325556	0.79082	0.765161	-0.559359	0.996234	0.580824	0.795792
PA14_09760	0.215187	0.999949	-0.235329	0.99912	0.423825	0.822572	0.350072	0.481673	0.63729	0.53506	0.660807	0.283231	0.530236	0.513902	0.768115	0.110234	0.227348	0.864144	-0.0357872	0.9999	0.00381607	0.99984	0.455449	0.37373	0.63023	0.337675	0.106803	0.996234	0.651772	0.206027
PA14_09770	0.0977974	0.999949	-0.114301	0.99912	-0.56387	0.929551	-0.470097	0.57797	0.104641	0.99282	-0.047738	0.991218	-0.247846	0.924626	-0.165566	0.867092	-0.193874	0.927713	-0.208192	0.9999	0.185221	0.99984	-0.0732243	0.965509	0.0387563	0.997758	-0.248143	0.996234	-0.300203	0.852395
PA14_09780	-0.252703	0.999949	0.280684	0.99912	-0.135809	0.999941	-0.587981	NA	-0.237405	0.981785	-0.110011	NA	-0.675351	0.79805	-0.148803	NA	0.0175905	0.996196	0.0249649	0.9999	0.454161	0.99984	0.420894	0.799364	0.230485	NA	0.160695	0.996234	-0.436073	NA
PA14_09790	-0.0300616	0.999949	0.506774	0.330071	0.0596656	0.999941	0.231404	0.567035	0.29275	0.859934	0.462987	0.432162	0.196245	0.834351	0.210474	0.636219	-0.130693	0.905587	-0.192398	0.9999	0.00468298	0.99984	0.09153	0.896232	0.0864277	0.954907	0.377052	0.996234	-0.0450429	0.968499
PA14_09810	-0.215003	0.999949	0.401501	0.99912	-0.0552495	0.999941	-0.118592	0.884546	0.478087	0.837401	-0.0239336	0.994181	-0.534914	0.659027	0.0391815	0.960937	0.119061	0.940495	-0.0201879	0.9999	0.454183	0.99984	0.506672	0.395039	0.247609	0.874471	0.129542	0.996234	-0.325215	0.749378
PA14_09820	0.165585	0.999949	-0.0226149	0.99912	-0.506645	0.939858	-0.641978	0.404861	-0.164948	0.981491	0.281273	0.958658	-0.0641885	0.980311	-0.484544	0.585353	-0.633042	0.715084	-0.0683554	0.9999	0.435926	0.99984	-0.259198	0.839764	0.144852	0.965189	-0.526577	0.996234	-0.0544652	0.982877
PA14_09850,opdN	-0.169306	0.999949	0.0695047	0.99912	0.674294	0.946517	0.872012	0.419633	0.0580359	0.995721	-0.637759	0.883459	0.229828	0.958541	0.49876	0.689417	0.123809	0.971802	0.0166574	0.9999	-1.43314	0.553152	0.257925	0.89927	-0.626441	0.808854	0.941918	0.996234	-1.06911	0.455082
PA14_09870	0.0780216	0.999949	0.207809	0.99912	0.373434	0.941392	1.07919	0.024963	0.288576	0.956484	0.211675	0.958658	0.76037	0.354626	0.891171	0.118676	0.608437	0.624099	0.510845	0.9999	-0.234644	0.99984	0.431585	0.513196	0.31905	0.816396	0.404843	0.996234	0.28118	0.788016
PA14_09880	0.2962	NA	1.31015	NA	0.605948	0.997276	1.03118	NA	-0.431313	NA	-0.294629	NA	0.885916	NA	1.57909	NA	1.45484	NA	-0.836528	0.9999	0.160317	0.99984	1.44454	0.443342	1.29527	NA	-0.165645	0.996234	0.862321	NA
PA14_09890,ppiC2	0.180435	0.999949	0.316563	0.99912	-0.278745	0.950954	0.223012	0.659591	0.344903	0.861159	0.0882248	0.979891	-0.237706	0.834351	0.044802	0.943704	-0.0646066	0.963114	0.0406346	0.9999	0.373589	0.99984	-0.0312188	0.97448	0.0489026	0.982473	0.0874255	0.996234	-0.179764	0.850259
PA14_09900,prpL	-0.235518	0.999949	-0.0640978	0.99912	-0.763501	0.764593	-1.27824	0.113585	-0.506448	0.915436	-0.424651	0.899813	-0.276019	0.906095	0.276848	0.766212	0.00436245	0.998169	-0.36473	0.9999	0.419334	0.99984	0.194099	0.889602	0.0145878	0.998743	-0.25905	0.996234	-0.592032	0.618155
PA14_09910,lysR	-0.144654	0.999949	-0.393697	0.99912	-0.21181	0.999941	0.0655195	NA	-0.20215	0.988394	-0.559125	NA	0.54352	0.838432	1.00697	0.390033	0.527823	0.86258	-0.731308	0.9999	0.0596648	0.99984	1.58863	0.137125	0.783989	0.73207	-0.19533	0.996234	0.333733	NA
PA14_09920	0.18632	NA	0.550813	NA	-1.32577	0.989091	0.0446206	NA	-1.13981	NA	-0.399722	NA	1.72294	NA	1.76099	NA	1.67647	NA	-0.840435	0.9999	-0.160677	0.99984	2.21997	0.517166	1.75688	NA	-1.1095	0.996234	1.03892	NA
PA14_09930	0.607014	NA	-0.251632	0.99912	0.553122	0.999941	-3.14494	NA	-0.147799	NA	0.294229	NA	1.13432	NA	1.47912	NA	1.3891	NA	-0.883504	0.9999	0.15292	0.99984	2.23138	0.228987	1.25785	NA	0.587646	0.996234	1.00749	NA
PA14_09940,pfpI	0.572637	0.999949	0.52623	0.99912	0.363345	0.989091	-0.429257	NA	-0.313474	0.979527	0.32517	NA	0.843359	0.649014	0.967361	0.3215	0.350059	0.900482	-0.146663	0.9999	-0.228887	0.99984	0.812004	0.420696	0.782676	0.614565	0.575726	0.996234	0.926491	NA
PA14_09950	-0.442349	0.999949	0.0700079	0.99912	-0.110257	0.999941	0.0720472	NA	-0.262697	0.979675	-0.281639	NA	-0.308383	NA	0.577177	NA	0.277548	NA	0.566912	0.9999	0.314491	0.99984	0.380364	0.812786	0.186794	NA	0.0536057	0.996234	0.146071	NA
PA14_09960	0.108314	0.999949	-0.0977088	0.99912	0.0174617	0.999941	-0.802421	NA	-0.329902	0.979527	-0.313253	NA	0.30298	0.938036	0.16954	0.912439	0.00242465	0.999356	0.147244	0.9999	-0.0261648	0.99984	0.801931	0.545	0.204725	NA	0.06036	0.996234	-0.514809	NA
PA14_09970,fpvB	-0.292266	0.999949	-0.403673	0.99912	-0.0163547	0.999941	0.108673	0.967083	-0.641791	0.965887	-0.0310454	0.997425	0.744501	0.855989	1.61707	0.361022	1.24708	0.750271	-0.537623	0.9999	-0.384502	0.99984	2.19422	0.18337	1.45752	0.590719	-0.249574	0.996234	0.998661	0.725123
PA14_09980,dkgB	0.938915	0.999949	0.35518	0.99912	0.129141	0.999941	-0.511045	NA	0.448077	0.981681	0.403885	NA	1.5953	NA	2.49239	NA	2.23925	NA	-0.195014	0.9999	0.0323286	0.99984	3.04386	0.132252	2.048	NA	-0.442001	0.996234	2.22344	NA
PA14_09990	0.314278	0.999949	0.28428	0.99912	0.522674	0.957256	0.676499	0.489045	1.27792	0.515364	0.713941	0.801841	0.00982408	0.998401	0.926138	0.363363	0.576094	0.803202	0.306208	0.9999	0.494411	0.99984	0.937402	0.350271	0.974743	0.502826	0.379619	0.996234	0.908274	0.458765
PA14_10010	-0.153751	0.999949	-0.133067	0.99912	-0.123177	0.999941	-0.416059	0.703957	-0.0629515	0.994273	-0.385948	0.951551	-0.747165	0.715338	-0.434939	0.697135	-0.455135	0.86279	-0.217289	0.9999	-0.379747	0.99984	0.208281	0.907091	-0.346187	0.90529	-0.212265	0.996234	-0.747351	NA
PA14_10020	0.211393	0.999949	-0.0950568	0.99912	-0.389975	0.9945	-0.579634	NA	-0.496569	0.956484	-0.394643	NA	-0.141557	0.971103	-0.398018	NA	-0.224554	0.940003	0.223932	0.9999	-0.189339	0.99984	-0.0546649	0.981223	-0.6113	NA	0.107348	0.996234	-0.270236	NA
PA14_10040	-0.116625	0.999949	0.222901	0.99912	0.0423589	0.999941	0.0741055	0.923803	0.0882887	0.989886	-0.0570347	0.98936	-0.200509	0.892281	0.04617	0.949081	-0.16149	0.912322	0.173303	0.9999	0.235401	0.99984	0.273042	0.717126	-0.0643681	0.978023	-0.0901511	0.996234	-0.231562	0.827253
PA14_10050	0.945687	NA	-0.412139	0.99912	0.108677	0.999941	-0.139257	NA	-0.11908	NA	0.56263	NA	1.47624	NA	2.17053	NA	1.68729	NA	0.10281	0.9999	0.297307	0.99984	2.81653	0.0973626	1.88226	NA	0.593383	0.996234	1.29513	NA
PA14_10070	0.909578	NA	1.08262	0.99912	0.311001	0.999941	0.834667	NA	0.176487	NA	0.332868	NA	1.37952	NA	1.3272	NA	1.23632	NA	0.911856	0.9999	1.05908	0.99984	2.23641	0.225636	1.67539	NA	1.09532	0.996234	1.05934	NA
PA14_10080	0.184226	0.999949	-0.0155626	0.99912	0.4718	0.965667	0.254399	0.823375	0.220773	0.979527	-0.0826291	0.98965	1.12109	0.379163	1.00451	0.268524	0.792174	0.673923	-0.0583087	0.9999	0.052014	0.99984	1.48565	0.0629689	0.636047	0.717874	0.134214	0.996234	0.79867	NA
PA14_10090	-0.0351229	0.999949	-0.246823	0.99912	-0.304409	0.999941	0.223406	0.889995	-0.0309691	0.995878	-0.449153	0.958658	-0.35674	0.932619	0.0356184	0.983232	-0.785398	0.783562	-0.203682	0.9999	-0.40934	0.99984	0.072479	0.977286	-0.210453	0.968201	-0.360821	0.996234	-0.200934	NA
PA14_10110	-0.0232974	NA	0.399675	0.99912	-0.183673	0.999941	-0.387694	NA	-0.225896	NA	-1.23076	NA	0.534474	NA	1.53273	NA	1.06805	NA	-0.453925	0.9999	-1.03703	0.99984	1.69854	0.383165	1.00396	NA	-0.585991	0.996234	0.649163	NA
PA14_10120	0.0281147	0.999949	0.232087	0.99912	0.286617	0.973139	0.338683	0.591999	0.115986	0.984685	0.140142	0.979891	0.275667	0.846833	0.57197	0.36653	0.26419	0.872983	-0.0268911	0.9999	0.134687	0.99984	0.694928	0.238914	0.43495	0.714504	-0.240861	0.996234	0.140366	0.922748
PA14_10130	0.00358479	0.999949	-0.53388	0.99912	-0.865197	0.946517	-0.966215	NA	-0.787319	0.935378	-0.556344	NA	-0.343231	NA	-0.81688	NA	-0.784579	NA	-0.284743	0.9999	-0.369942	0.99984	-1.08012	0.503296	-0.863944	NA	-1.07886	0.996234	-0.151496	NA
PA14_10140,fepG	-0.972341	NA	0.137158	NA	0.50994	NA	-1.04421	NA	-1.76672	NA	-0.974446	NA	-0.206415	NA	0.643627	NA	-1.92233	NA	-2.49278	0.9999	-1.70812	0.99984	1.10118	0.740433	0.0236881	NA	-0.163911	0.996234	-0.462022	NA
PA14_10160,fepD	-2.41099	NA	1.27293	NA	1.17496	NA	0.1425	NA	-0.0550993	NA	0.989803	NA	1.15844	NA	0.650667	NA	1.24604	NA	0.0933265	0.9999	0.47686	0.99984	1.6732	NA	0.378844	NA	-1.62886	0.996234	-0.326999	NA
PA14_10170,fepB	-0.839543	NA	-0.662423	NA	0.440629	0.999941	-1.01038	NA	-1.58091	NA	-0.414039	NA	0.449997	NA	1.30127	NA	0.673432	NA	-1.08854	0.9999	-1.35104	0.99984	1.77607	0.61385	0.789838	NA	-0.565428	0.996234	0.497425	NA
PA14_10180,fepC	-0.63373	0.999949	0.602123	0.99912	0.686056	0.975934	0.966077	NA	-0.310344	0.985807	0.170357	NA	0.0630133	0.989761	0.835347	NA	1.09509	0.761363	-0.487496	0.9999	-0.71427	0.99984	1.13662	0.536263	0.0390399	NA	0.409476	0.996234	-0.0805788	NA
PA14_10190	0.300878	0.999949	0.390783	0.99912	0.245124	0.988841	0.391304	0.553854	-0.174568	0.979527	-0.123072	0.979891	-0.230104	0.906095	0.12168	0.879881	0.180124	0.914155	0.0459163	0.9999	0.0621049	0.99984	0.171807	0.872881	-0.145642	0.953866	-0.104567	0.996234	-0.395946	0.716168
PA14_10200	0.203899	0.999949	0.355849	0.99912	0.243926	0.999941	0.178077	0.94293	0.49481	0.979527	0.451042	0.979891	1.67449	0.599425	2.32221	0.179987	1.97562	0.541509	0.313789	0.9999	0.210444	0.99984	3.01917	0.0597735	1.97709	0.430576	0.40561	0.996234	1.99422	0.314214
PA14_10210	0.056484	NA	-0.494041	0.99912	-0.143519	0.999941	-0.621442	NA	-0.803148	NA	-1.24884	NA	0.615045	NA	1.20181	NA	1.16137	NA	0.0064005	0.9999	-0.346656	0.99984	1.87492	0.356257	1.23138	NA	-1.04411	0.996234	0.977917	NA
PA14_10220,ygiM	1.08578	0.0673859	-0.285984	0.99912	0.716827	0.547491	-0.823775	0.207998	-0.751974	0.668852	0.0539207	0.990354	0.237755	0.889677	-0.31487	0.674997	-0.422441	0.780939	0.126069	0.9999	-0.335757	0.99984	-0.340007	0.69928	-0.0470068	0.99253	0.312731	0.996234	0.597965	0.458765
PA14_10230,adh	-0.296247	0.999949	-0.00564821	0.999563	0.569376	0.988812	0.0483376	NA	-0.407525	0.979527	-0.703646	NA	0.557515	NA	1.13225	NA	0.422199	NA	-0.900235	0.9999	-0.839787	0.99984	1.29905	0.380656	0.720957	NA	0.2523	0.996234	0.614805	NA
PA14_10240,acoC	0.0835069	0.999949	0.128474	0.99912	0.00917303	0.999941	0.0867049	NA	-0.463193	0.979527	-0.0103409	NA	0.670981	NA	0.687889	NA	1.04653	NA	0.18438	0.9999	-0.18261	0.99984	1.20401	0.41236	0.36862	NA	-0.692902	0.996234	1.46988	NA
PA14_10250,acoB	0.771151	0.999949	0.120915	0.99912	0.561067	0.999941	0.894455	NA	-0.292293	0.991336	0.155122	NA	1.84644	NA	2.38757	NA	2.05887	NA	-0.1299	0.9999	-0.470284	0.99984	2.86798	0.121119	1.76673	NA	0.714106	0.996234	1.95185	NA
PA14_10260,acoA	-0.796574	0.999949	0.714354	0.99912	1.00656	0.972797	0.883559	NA	0.363299	0.98886	0.845571	NA	2.03657	NA	2.45996	NA	2.36935	NA	-0.315826	0.9999	0.44044	0.99984	3.38939	0.0679677	2.41437	NA	0.229275	0.996234	1.84133	NA
PA14_10270,acoX	-1.62705	NA	1.53559	NA	0.82041	0.999941	2.07886	NA	0.647142	NA	0.564311	NA	2.36887	NA	3.61385	NA	3.14765	NA	0.633192	0.9999	0.870632	0.99984	4.00789	0.210081	3.11911	NA	-0.932497	0.996234	2.61959	NA
PA14_10280	-0.216371	NA	0.0697185	NA	-1.38785	0.988812	-1.93679	NA	-0.549595	NA	0.119978	NA	1.77383	NA	1.81191	NA	2.03593	NA	-0.563532	0.9999	-1.10182	0.99984	2.36719	0.488472	2.19758	NA	-2.12927	0.996234	2.5468	NA
PA14_10290,acoR	0.300614	0.999949	-0.258309	0.99912	-0.0915187	0.999941	-0.61865	0.507275	-0.664212	0.868207	-0.0685387	0.9912	-0.308996	0.913846	-0.522312	0.620919	-0.0382818	0.990398	0.173461	0.9999	0.223683	0.99984	-0.0920363	0.961224	0.288982	0.919839	-0.370348	0.996234	-0.0459522	0.990614
PA14_10300	0.549537	NA	0.605973	0.99912	0.508428	0.999941	0.441317	NA	0.374397	NA	0.943253	NA	1.48516	NA	2.05618	NA	2.2226	NA	0.299207	0.9999	0.219661	0.99984	2.28852	0.2392	1.85948	NA	-0.0836326	0.996234	1.75887	NA
PA14_10320	0.459158	0.999949	0.236811	0.99912	-0.019235	0.999941	-0.225636	0.864704	0.160407	0.989886	0.00192839	0.999396	0.17817	0.963138	0.292779	0.803152	0.446985	0.864337	0.230887	0.9999	0.391302	0.99984	0.442015	0.753706	0.186818	0.964503	-0.287308	0.996234	0.385233	0.847792
PA14_10330,ompK	-2.48675	NA	-1.47981	0.99912	-1.23228	0.969079	-1.16535	NA	0.0890801	NA	-1.19885	NA	1.21727	NA	1.4115	NA	1.12965	NA	-0.89835	0.9999	0.101821	0.99984	2.24935	0.31533	0.697456	NA	-1.76812	0.996234	1.11811	NA
PA14_10340,cvaB	-0.656357	0.999949	-0.645667	0.99912	-1.04512	0.953264	-0.998503	NA	-0.681093	0.968764	-0.0757467	NA	0.675201	0.890062	1.3567	0.501021	0.637259	0.904869	-0.694759	0.9999	-0.382567	0.99984	1.63538	0.395039	0.937294	0.840374	-1.09188	0.996234	0.543654	NA
PA14_10350	-1.80795	0.970291	-2.01126	0.689215	-1.87596	0.737926	-3.47385	NA	-0.643662	0.972595	-1.17385	NA	0.0791226	0.989068	0.532557	NA	0.203909	0.971802	-1.9452	0.9999	-0.682788	0.99984	1.27366	0.545009	0.288108	NA	-1.4112	0.996234	0.00749749	NA
PA14_10360	-0.870611	0.999949	-1.38043	0.591375	-1.93267	0.154487	-1.66539	NA	-1.13341	0.818702	-1.2612	NA	-0.594805	0.835311	-0.635501	0.641903	-0.427333	0.903062	-0.714508	0.9999	0.0389277	0.99984	-0.544772	0.749185	-0.806734	0.754926	-1.21422	0.996234	-0.976724	NA
PA14_10370,choS	-1.99634	0.983128	-1.8642	0.926196	-2.40809	0.582094	-2.24968	NA	-1.59816	0.859934	-1.38111	NA	-0.0703411	0.992721	0.654839	0.789644	0.285674	0.963114	-1.51056	0.9999	-1.96801	0.99984	0.794662	0.799324	0.21044	0.98385	-1.75419	0.996234	0.00941808	NA
PA14_10380	-3.61427	NA	-1.95345	NA	-3.06086	0.240698	-2.98891	NA	-2.35978	NA	-1.49332	NA	-1.83054	NA	-1.04083	NA	-1.55586	NA	-2.77956	0.9999	-2.56767	0.605755	-0.847202	0.763354	-2.1223	NA	-3.17215	0.723402	-5.48388	NA
PA14_10400	-0.131806	0.999949	-3.47383	0.99912	-0.578983	0.999941	0.181407	NA	1.24674	0.979527	1.44482	NA	4.18031	0.565067	4.88195	0.239828	4.99135	0.491674	0.0606132	0.9999	-0.279841	0.99984	4.98415	0.221312	4.48186	0.461618	0.65886	0.996234	4.17885	NA
PA14_10410	0.811374	0.999949	-0.324493	0.99912	2.11328	0.973139	0.946181	NA	0.765083	0.990804	2.10313	NA	5.77393	0.403756	6.88182	0.133139	6.91733	0.2957	0.565395	0.9999	0.336775	0.99984	6.76482	0.131785	6.52344	0.253059	-1.66632	0.996234	6.13404	NA
PA14_10420,tyrS	-0.006737	0.999949	-0.06846	0.99912	0.270817	0.997276	0.079729	0.947595	2.0988	0.00920591	-0.314914	0.958658	-0.306341	0.906095	0.550929	0.565746	0.133178	0.958415	0.216282	0.9999	-0.666254	0.99984	0.513035	0.621744	0.11226	0.978023	-0.0656503	0.996234	-0.215522	0.915164
PA14_10440,opdL	-0.111716	0.999949	-0.1028	0.99912	0.0231585	0.999941	-0.437728	NA	0.499713	0.979527	0.319192	NA	1.40503	0.719162	2.53282	0.179987	1.60476	0.702274	0.24361	0.9999	-0.290402	0.99984	3.22406	0.0648756	1.98309	0.480631	0.323385	0.996234	1.98751	NA
PA14_10470,bcr	-1.08713	0.999949	-0.0930946	0.99912	0.404473	0.999941	0.705769	NA	0.613262	0.956484	-0.223442	NA	-0.204509	NA	0.655509	NA	0.493658	NA	-0.47915	0.9999	-0.0558443	0.99984	0.960234	0.496352	0.466403	NA	0.274482	0.996234	0.514389	NA
PA14_10480	0.211491	0.999949	0.446253	0.99912	0.259796	0.997276	0.614411	0.443291	0.608522	0.859934	0.557544	0.838177	0.550111	0.75353	1.02696	0.212742	0.275221	0.905587	0.311508	0.9999	0.194152	0.99984	0.194895	0.895409	0.243583	0.924862	0.597084	0.996234	0.543883	0.665853
PA14_10490	0.0240464	NA	-0.505273	NA	-1.22037	NA	-0.229964	NA	-1.98485	NA	0.431076	NA	-0.629509	NA	0.216157	NA	0.481984	NA	0.0305233	0.9999	-0.114218	0.99984	1.45871	NA	0.44696	NA	0.0268246	0.996589	-2.30251	NA
PA14_10500,ccoN	-0.316774	0.999949	-0.031753	0.99912	-0.32346	0.973139	0.0256944	0.980803	0.137492	0.984354	0.020249	0.997425	0.304441	0.863886	0.303207	0.711337	0.0902928	0.966113	-0.0287876	0.9999	-0.317663	0.99984	0.414657	0.652523	0.229112	0.91977	-0.0329852	0.996234	0.0412814	0.986165
PA14_10530	-0.437767	0.999949	-0.864912	0.943149	-1.1642	0.523875	-1.05519	0.283136	-0.737551	0.867022	-0.525829	0.900716	-0.675267	0.754475	-1.15058	0.272886	-0.837943	0.705084	-0.515274	0.9999	-0.0513237	0.99984	-0.623181	0.614632	-0.374515	0.899115	-0.7214	0.996234	-0.393448	0.849234
PA14_10540,fixG	-1.99278	0.640193	-1.87717	0.619958	-2.75889	0.123897	-2.85746	0.0735747	-2.01242	0.624974	-1.19947	0.834688	-1.23261	0.732297	-1.5365	0.405154	-1.60758	0.665422	-1.20664	0.9999	0.0846906	0.99984	-0.682004	0.794921	-0.185304	0.982473	-1.32214	0.996234	-0.488065	0.900488
PA14_10550,cysI	-1.32048	0.999949	-0.672088	0.99912	-1.46043	0.694375	-1.14818	0.417506	-0.993812	0.881427	-0.781457	0.88853	-0.788298	0.811798	-0.525339	0.750078	-0.345	0.927713	-0.627746	0.9999	0.0610289	0.99984	-0.0313333	0.992499	0.13404	0.985146	-0.616787	0.996234	-0.0747945	0.989217
PA14_10560	-0.865692	NA	-1.58036	NA	-1.11094	0.93869	-0.967081	NA	-1.01121	NA	-1.26444	NA	-1.44009	NA	-2.26436	NA	-0.888317	NA	-1.07033	0.9999	-0.0819465	0.99984	-0.73829	0.753762	-0.537905	NA	-0.879505	0.996234	-1.09776	NA
PA14_10570,hpcH	-0.480492	NA	-1.76384	NA	0.292736	NA	-1.51069	NA	-0.339003	NA	-0.493498	NA	-0.537094	NA	-0.344073	NA	0.0457373	NA	-0.171066	0.9999	0.718775	0.99984	0.965942	0.750195	0.321254	NA	-0.643094	0.996234	0.237288	NA
PA14_10590,hpcG	0.664314	NA	0.155112	0.99912	0.773268	0.973139	0.330341	NA	0.846575	NA	0.370493	NA	1.66618	NA	1.89939	NA	1.47501	NA	0.504705	0.9999	-0.0198275	0.99984	2.38312	0.132392	1.66678	NA	0.391913	0.996234	1.54615	NA
PA14_10600,hpaX	-0.285861	0.999949	-0.107457	0.99912	-0.160094	0.999941	0.111845	NA	-0.523595	0.979527	-1.02339	NA	1.27195	0.730527	1.97679	0.278051	1.73614	0.648977	0.350143	0.9999	0.165893	0.99984	2.45224	0.156391	1.7689	0.506434	-0.146903	0.996234	1.43842	NA
PA14_10610,hpcD	0.55817	0.999949	-0.701865	0.99912	1.01326	0.939858	1.29305	NA	0.990953	0.903018	1.29599	NA	1.68959	0.496879	2.37561	0.110234	1.91517	0.464479	0.752096	0.9999	0.634412	0.99984	2.88072	0.0343947	1.96563	0.338495	0.490902	0.996234	1.9235	NA
PA14_10620,hpcB	0.40195	0.999949	-0.68412	0.99912	-0.0373945	0.999941	-0.299997	0.864704	-0.166221	0.993188	-0.0442243	0.996061	0.627598	0.836994	1.32407	0.313403	0.91366	0.755739	-0.000281535	0.9999	0.174637	0.99984	1.66566	0.179149	1.26364	0.507356	0.200118	0.996234	1.25576	NA
PA14_10630,hpcC	0.0683417	0.999949	0.123303	0.99912	-0.249151	0.999941	-0.449877	0.770859	-0.321582	0.979527	-0.0633188	0.992188	0.769148	0.784402	0.852705	0.55667	0.618773	0.855443	-0.0706374	0.9999	0.121892	0.99984	1.5803	0.206747	0.797731	0.779915	-0.310061	0.996234	0.647105	NA
PA14_10640,hpaG2	-0.150209	0.999949	-0.26118	0.99912	0.265188	0.999941	0.250789	NA	-0.38636	0.979527	0.00668591	NA	0.877303	0.758146	1.94283	0.136939	1.25326	0.650907	-0.00331796	0.9999	-0.577194	0.99984	2.02784	0.104786	1.39697	0.477692	0.15238	0.996234	1.1732	NA
PA14_10650,hpaG1	-0.102525	0.999949	-0.301481	0.99912	-0.151823	0.999941	-0.386466	NA	-0.204357	0.993188	-0.240138	NA	1.64771	0.554527	2.05131	0.204073	1.1794	0.753994	-0.574763	0.9999	-0.228666	0.99984	2.46504	0.104786	1.62426	0.499814	0.0918799	0.996234	1.77385	NA
PA14_10660,hpaA	0.224736	NA	0.619456	0.99912	0.957648	0.936165	0.901734	NA	-0.74567	NA	-0.315144	NA	0.252222	NA	1.36235	NA	1.18516	NA	0.150025	0.9999	-0.204121	0.99984	1.32252	0.368415	0.734158	NA	0.658578	0.996234	0.728	NA
PA14_10670,aph	-0.388293	0.999949	-0.0157679	0.99912	0.241728	0.997276	0.466489	0.52045	0.354667	0.956484	0.13248	0.979891	0.193127	0.936593	0.0313952	0.976353	0.056117	0.980705	0.296111	0.9999	-0.268158	0.99984	-0.20609	0.864679	0.0212872	0.998743	0.116462	0.996234	-0.120974	0.951132
PA14_10680	0.326407	0.999949	0.139858	0.99912	0.294963	0.955874	0.148519	0.83303	0.116311	0.981506	-0.0455991	0.990354	-0.0235423	0.989068	0.118223	0.861441	0.0754668	0.963114	0.419527	0.9999	0.0236363	0.99984	-0.0251803	0.983523	-0.195148	0.909052	-0.112834	0.996234	-0.241355	0.8262
PA14_10700	0.247369	0.999949	0.132861	0.99912	-0.183439	0.972797	-0.236559	0.544103	-0.133978	0.969898	-0.103427	0.978766	0.206906	0.812439	-0.166008	0.699273	0.117482	0.906724	0.127339	0.9999	0.438831	0.733484	-0.137416	0.815137	-0.0833881	0.955761	0.183926	0.996234	0.056288	0.954568
PA14_10710	0.46033	0.999949	0.781448	0.230138	0.494714	0.777257	0.462213	0.381492	0.495769	0.820324	0.585325	0.557134	0.532539	0.591124	0.263121	0.674762	0.796721	0.322366	0.408371	0.9999	0.912605	0.101924	0.427437	0.481359	0.652817	0.403434	0.819532	0.535988	0.431547	0.574538
PA14_10730	0.565935	0.999949	0.207762	0.99912	0.0544102	0.999941	-0.421735	0.631965	0.275965	0.978393	0.652065	0.777779	0.740856	0.649014	-0.386986	0.681712	0.21388	0.922634	0.274199	0.9999	0.763989	0.99984	0.0620996	0.971327	0.715288	0.594013	0.284701	0.996234	0.891975	0.370311
PA14_10740	0.37221	0.999949	0.421888	0.99912	0.326638	0.97641	0.411345	0.609133	0.256689	0.978393	0.175849	0.979891	0.13205	0.967248	0.266315	0.76959	0.790225	0.626152	0.214961	0.9999	0.461948	0.99984	0.449492	0.644379	0.166507	0.957199	0.402488	0.996234	0.471305	0.705608
PA14_10750,sotB	0.00861335	0.999949	0.148859	0.99912	0.335221	0.969079	0.296517	0.684818	-0.525858	0.85832	0.199363	0.975478	0.0910565	0.971103	0.310344	0.68212	0.418636	0.783562	-0.173384	0.9999	-0.904476	0.475768	-0.259351	0.799324	-0.0778804	0.978023	0.288991	0.996234	0.0878904	0.963071
PA14_10770	0.106708	0.999949	0.0297967	0.99912	0.231815	0.999941	0.346642	0.676223	-0.198926	0.979527	0.0415526	0.991218	0.128485	0.969934	0.433934	0.617131	0.46229	0.796945	-0.181057	0.9999	0.153982	0.99984	0.23225	0.851727	0.0896895	0.978023	0.274023	0.996234	0.0555384	0.982064
PA14_10780	0.276792	0.999949	-0.708611	0.99912	-0.0799579	0.999941	-0.93028	NA	-1.19255	0.695891	-0.604901	NA	-0.499235	0.839161	-0.934066	0.422691	-1.05924	0.648977	-0.11551	0.9999	-0.0723105	0.99984	-0.0848024	0.96875	-0.731912	0.744933	-0.481569	0.996234	-0.620489	NA
PA14_10790,ampC	0.378081	0.999949	-0.0840704	0.99912	-0.0936319	0.999941	-0.988327	0.467809	-0.330911	0.979527	0.107184	0.990354	0.335634	0.940983	0.533825	0.718304	0.559016	0.878517	0.178728	0.9999	0.0130095	0.99984	1.34583	0.313297	1.65067	0.347374	-0.491893	0.996234	0.990424	0.594256
PA14_10800,ampR	-0.228746	0.999949	-0.136897	0.99912	-0.140211	0.999941	-0.00398524	0.996449	-0.239694	0.956484	-0.220218	0.947323	0.216966	0.871682	0.331641	0.586913	0.197002	0.900482	-0.0548768	0.9999	-0.429201	0.99984	0.21605	0.788541	-0.0365022	0.993003	-0.303625	0.996234	0.0077808	0.995341
PA14_10820	0.817601	0.999949	0.330045	0.99912	0.647932	0.939858	-0.329619	0.791089	0.245959	0.979527	0.438389	0.942793	0.311667	0.923357	0.44204	0.699066	0.835654	0.702274	0.0575166	0.9999	0.738364	0.99984	1.27287	0.190883	0.796163	0.648795	0.0616187	0.996234	0.699852	0.639443
PA14_10830	-0.0144591	0.999949	0.208923	0.99912	0.280682	0.982953	-0.149186	0.874034	0.405279	0.921422	0.0534291	0.9912	0.0616618	0.979199	0.494938	0.519121	0.318747	0.86279	-0.0748059	0.9999	0.0274978	0.99984	0.94844	0.1512	0.294629	0.874825	0.190614	0.996234	0.0233995	0.992315
PA14_10840	0.0260372	0.999949	-0.102209	0.99912	0.0265085	0.999941	-0.152956	0.846825	-0.214751	0.971989	-0.0353339	0.991218	0.116205	0.958541	0.00948534	0.992991	0.113816	0.941911	-0.157097	0.9999	-0.195489	0.99984	0.0430419	0.971327	0.0999622	0.968201	-0.113473	0.996234	-0.344722	0.735852
PA14_10850	0.185279	NA	-0.617018	0.99912	-0.47992	0.999941	-1.19848	NA	-1.96553	NA	-0.36839	NA	0.581039	NA	1.32161	NA	0.903704	NA	-0.37971	0.9999	-0.0344606	0.99984	1.96961	0.32395	0.569642	NA	-0.95255	0.996234	0.900192	NA
PA14_10870	0.517972	0.999949	0.733637	0.99912	-0.119575	0.999941	0.198162	NA	0.467231	0.979675	0.942089	NA	1.98163	0.55393	2.73021	NA	2.26148	0.511345	0.501769	0.9999	-0.183157	0.99984	3.52473	0.0424907	1.80053	NA	0.998052	0.996234	1.77202	NA
PA14_10890	-0.810896	NA	-0.887373	NA	-0.972451	NA	-2.17427	NA	-1.3651	NA	-2.55072	NA	1.3259	NA	1.56563	NA	1.5397	NA	-0.126751	0.9999	-0.79731	0.99984	2.03075	0.412371	1.28553	NA	-0.764144	0.996234	1.35298	NA
PA14_10900,ydjL	-3.02326	NA	-0.829716	NA	-0.55654	NA	-1.1766	NA	-0.732309	NA	-0.444606	NA	0.42529	NA	1.58465	NA	1.40682	NA	-0.659162	0.9999	-1.67016	0.99984	1.82335	0.54286	1.61811	NA	-2.31087	0.996234	1.41168	NA
PA14_10910,phlE	0.345745	NA	0.0840806	0.99912	0.200628	0.999941	-0.91336	NA	-0.0631488	NA	-0.554357	NA	1.7839	NA	1.61244	NA	1.67386	NA	0.245855	0.9999	-0.229473	0.99984	2.6613	0.173373	1.7511	NA	-0.198853	0.996234	1.67018	NA
PA14_10920,dad	-0.44174	NA	-0.108207	NA	-1.18308	0.997276	0.546722	NA	-1.99592	NA	-0.667305	NA	2.37463	NA	2.46505	NA	3.32736	NA	0.000732225	0.9999	0.40788	0.99984	3.37754	0.287154	2.65354	NA	0.0165197	0.997207	2.34321	NA
PA14_10940	0.120905	0.999949	-0.080109	0.99912	0.469393	0.95309	-0.0163024	0.991649	0.202032	0.979527	0.230262	0.978766	0.538907	0.763586	0.389937	0.681712	0.257169	0.906782	0.154922	0.9999	0.520761	0.99984	0.676361	0.456381	0.420641	0.84355	0.215933	0.996234	0.358548	0.8262
PA14_10950	1.05081	NA	0.244722	NA	-0.842626	0.992909	-3.48983	NA	0.0929443	NA	0.784046	NA	0.733659	NA	0.586714	NA	1.34076	NA	1.62955	0.9999	1.29288	0.99984	0.965595	0.731263	1.14442	NA	-2.21357	0.996234	0.31045	NA
PA14_10960	0.641581	0.999949	0.227299	0.99912	0.396175	0.999941	0.140634	0.960906	0.323881	0.98886	0.616941	0.96803	1.85864	0.588163	2.45425	0.194778	2.21483	0.511345	0.207391	0.9999	0.503771	0.99984	3.0757	0.0836616	2.07914	0.456643	0.0276538	0.996414	2.0279	NA
PA14_10970	1.01715	0.999949	-0.126163	0.99912	-0.248939	0.999941	-1.31218	NA	-0.29698	0.993188	0.511134	NA	2.03545	0.651314	2.75693	NA	2.76319	0.498538	0.135053	0.9999	0.767651	0.99984	3.2872	0.144959	2.07613	NA	-1.13792	0.996234	2.20939	NA
PA14_10980	0.132801	0.999949	0.0716229	0.99912	-0.0683855	0.999941	0.0903194	0.934607	0.0175941	0.995878	-0.345407	0.942793	-0.201436	0.938224	-0.214207	0.815118	0.346311	0.864337	-0.105461	0.9999	0.127948	0.99984	-0.132963	0.928216	-0.22099	0.930347	0.144145	0.996234	-0.194487	0.913855
PA14_10990,hpaC	2.38802	NA	2.82945	NA	2.86492	0.73193	-0.203701	NA	2.41247	NA	1.39616	NA	2.81706	NA	3.6608	NA	3.41497	NA	1.80627	0.9999	2.23542	0.99984	4.48325	0.104264	3.6429	NA	1.60732	0.996234	3.2484	NA
PA14_11000,hpaA	0.434555	0.999949	0.900821	0.99912	0.853899	0.929551	0.625443	0.638278	0.914969	0.861159	0.652119	0.899736	1.43431	0.449657	1.77168	0.145595	1.52075	0.474333	0.192909	0.9999	0.565903	0.99984	2.00459	0.0788303	1.12812	0.54934	0.787417	0.996234	1.07518	0.509872
PA14_11010	0.214001	0.999949	0.770319	0.862903	0.455646	0.95533	0.761595	0.352784	0.393915	0.956484	0.108283	0.988622	-0.236699	0.935017	0.343514	0.722919	0.338624	0.887786	-0.152139	0.9999	-0.0736832	0.99984	0.588241	0.549171	-0.177076	0.957954	0.467805	0.996234	-0.313918	0.858132
PA14_11020,fabG	-0.274374	NA	0.954216	NA	-0.766246	NA	-1.79862	NA	0.467795	NA	-0.671518	NA	2.69136	NA	2.52107	NA	2.70205	NA	1.13757	0.9999	0.577679	0.99984	3.96574	0.265089	3.26608	NA	-0.52959	0.996234	3.2083	NA
PA14_11030	0.900342	NA	-0.016321	NA	-0.460783	0.999941	-0.459475	NA	-2.24148	NA	0.414867	NA	0.949191	NA	2.70703	NA	1.83228	NA	-0.168633	0.9999	-0.322732	0.99984	3.09594	0.233753	1.66442	NA	0.0807516	0.996234	1.51061	NA
PA14_11050,moaF	0.655186	NA	0.344885	NA	-0.269893	0.999941	-2.19523	NA	0.637293	NA	0.118372	NA	0.948834	NA	2.2726	NA	1.55602	NA	-0.882176	0.9999	0.737714	0.99984	2.91023	0.256781	2.02217	NA	-0.751553	0.996234	2.03155	NA
PA14_11060,cupB1	-0.801579	0.999949	-0.697187	0.99912	-1.22019	0.909418	-0.527689	NA	-0.279839	0.988394	0.31175	NA	0.538609	NA	1.39396	NA	0.552946	NA	-0.46871	0.9999	-0.0487372	0.99984	1.35036	0.405124	0.342903	NA	-0.270359	0.996234	0.190092	NA
PA14_11070,cupB2	0.745612	0.999949	0.660422	0.99912	0.885928	0.99267	0.454587	NA	0.109221	0.995878	0.482434	NA	2.70175	NA	3.7122	NA	3.20732	NA	-0.0705655	0.9999	0.48908	0.99984	3.61013	0.115636	3.15085	NA	0.484053	0.996234	2.68934	NA
PA14_11080,cupB3	-0.241707	0.999949	-0.0502546	0.99912	-0.340947	0.999941	0.049001	NA	-0.134889	0.995721	0.702822	NA	2.19624	NA	2.88232	NA	2.71735	NA	-1.13215	0.9999	-0.472497	0.99984	3.54845	0.1512	2.35117	NA	-0.137977	0.996234	2.22989	NA
PA14_11090,cupB4	0.44214	NA	0.0118383	0.999563	0.867236	0.973139	0.784337	NA	-0.373526	NA	1.31941	NA	2.07502	NA	2.76205	NA	2.20628	NA	-0.212394	0.9999	0.195927	0.99984	2.54413	0.156497	2.34006	NA	0.65242	0.996234	1.59292	NA
PA14_11100,cupB5	0.120947	0.999949	0.235522	0.99912	0.324319	0.999941	0.247642	0.887983	0.10358	0.994224	0.260749	0.979891	1.31387	0.572131	1.70574	0.194778	1.31534	0.638719	-0.00471981	0.9999	-0.326789	0.99984	2.01766	0.105806	1.67102	0.347374	0.336404	0.996234	1.33705	0.407834
PA14_11110,cupB6	0.512541	0.999949	-0.0567972	0.99912	0.424309	0.999941	0.380572	NA	0.131181	0.994224	-0.256672	NA	0.530128	NA	1.87585	NA	1.27049	NA	0.0525522	0.9999	0.189956	0.99984	2.14407	0.183805	1.18313	NA	0.0474841	0.996234	0.949198	NA
PA14_11120,rcsB	0.250084	0.999949	-0.538613	0.99912	-0.843101	0.939858	-1.66482	0.201512	-1.17026	0.832434	-0.43062	0.963019	0.0420381	0.992721	-0.0321369	0.986845	-0.175078	0.963114	-0.431843	0.9999	0.11534	0.99984	0.14157	0.958764	-0.440352	0.911741	-0.714702	0.996234	0.239737	NA
PA14_11130	0.354908	0.999949	-0.425475	0.99912	-0.525165	0.941392	-0.832532	0.303228	-0.649749	0.856014	-0.26168	0.96803	-0.720076	0.656142	-0.749341	0.390816	-1.02478	0.483856	-0.0812842	0.9999	-0.047753	0.99984	-0.602619	0.518481	-0.605196	0.702124	-0.643748	0.996234	-0.81176	0.433815
PA14_11140	-0.172612	0.999949	-0.533295	0.99912	-0.349597	0.999941	-0.596575	NA	0.264803	0.989226	-0.138203	NA	0.837367	0.82289	1.60009	0.325335	1.38649	0.677754	-0.677307	0.9999	0.0314867	0.99984	1.95873	0.204544	0.907309	NA	-0.0573547	0.996234	1.07435	NA
PA14_11150	-0.395151	NA	-0.680328	NA	-0.338028	0.999941	-0.0816578	NA	-0.405338	NA	-1.11769	NA	0.0268923	NA	-0.0536656	NA	-0.254642	NA	-0.258489	0.9999	-0.361599	0.99984	0.121936	0.971327	-0.336898	NA	0.0283449	0.996234	-1.58554	NA
PA14_11160	-0.0542548	0.999949	-0.450787	0.99912	-0.970963	0.829872	-0.706218	NA	-0.569214	0.952517	-0.0827423	NA	0.0435059	0.989391	0.46411	0.698401	0.307667	0.913174	0.0267965	0.9999	-0.131103	0.99984	-0.0492199	0.983245	0.369528	NA	0.155218	0.996234	-0.227831	NA
PA14_11170	-0.355564	0.999949	0.141082	0.99912	-0.147392	0.999941	-0.2858	0.71431	-0.11072	0.990377	-0.327383	0.932883	-0.487091	0.742097	-0.495057	0.531623	-0.132154	0.943533	-0.0965532	0.9999	0.0220898	0.99984	-0.337357	0.731108	-0.530365	0.683335	-0.0176329	0.996234	-0.773653	0.352323
PA14_11180	0.261187	0.999949	-1.07903	0.99912	-1.58837	0.769785	-1.88329	NA	-1.2168	0.869932	0.0277075	NA	0.332909	NA	-0.0646926	NA	-0.453469	NA	0.084347	0.9999	-0.0116381	0.99984	0.631231	0.787537	0.22321	NA	-1.50032	0.996234	0.249418	NA
PA14_11190,styD	0.0679708	0.999949	0.282797	0.99912	0.531652	0.992909	0.483514	NA	-0.70092	0.956484	-0.341812	NA	0.296602	0.958541	1.07191	0.514531	0.8493	0.806811	-0.216545	0.9999	0.754714	0.99984	1.30269	0.403248	0.914236	0.780009	0.388969	0.996234	0.992335	NA
PA14_11210	-0.618507	NA	-0.186346	0.99912	-1.12636	0.979565	-1.43947	NA	-2.24869	NA	-1.07874	NA	1.15631	NA	1.85182	NA	1.42039	NA	-0.67877	0.9999	-0.590973	0.99984	2.33117	0.371066	1.58351	NA	-0.906542	0.996234	1.7067	NA
PA14_11230	0.319208	NA	-1.40805	NA	-1.5479	0.997276	-0.191219	NA	-1.31408	NA	-0.483809	NA	2.35447	NA	3.13641	NA	2.59295	NA	-1.24144	0.9999	-1.78596	0.99984	3.95885	0.317361	2.30425	NA	-1.31054	0.996234	2.15078	NA
PA14_11240	-0.0757912	NA	-0.384706	0.99912	-0.322776	0.999941	-1.28904	NA	-0.47403	NA	0.192501	NA	0.24896	NA	0.0356897	NA	0.447015	NA	-0.666898	0.9999	-0.0605731	0.99984	1.32311	0.294071	0.460793	NA	-1.26616	0.996234	0.158768	NA
PA14_11250	0.0297952	0.999949	-0.0151003	0.99912	-0.0875175	0.999941	0.0284964	0.960906	0.189414	0.956484	-0.0490502	0.988622	-0.126058	0.921659	-0.103414	0.822551	-0.17528	0.86556	-0.0267126	0.9999	-0.0182443	0.99984	-0.306276	0.481343	-0.305223	0.667302	0.725859	0.119694	-0.227707	0.727677
PA14_11260	-0.0282883	0.999949	0.0245856	0.99912	-0.0924079	0.999941	-0.0642552	0.894265	-0.0919193	0.979527	-0.0274631	0.9912	-0.181585	0.835289	-0.137753	0.74296	-0.228235	0.783562	0.0949919	0.9999	0.054333	0.99984	-0.266765	0.518925	-0.174946	0.856525	0.483734	0.791631	-0.224738	0.701274
PA14_11270,oprG	0.532377	0.999949	-0.155048	0.99912	-0.0817023	0.999941	-0.794075	0.404346	0.210764	0.981438	0.228768	0.979891	-0.18014	0.9629	-1.38938	0.154813	-0.534624	0.824007	0.331159	0.9999	0.507863	0.99984	0.0580842	0.97743	0.168859	0.968201	-0.389863	0.996234	0.256654	0.908542
PA14_11280	0.222889	0.999949	0.406279	0.99912	-0.417836	0.874289	-0.231475	0.692868	0.0773892	0.991336	0.0521156	0.98965	0.12671	0.946902	-0.0367732	0.958776	0.0626329	0.969315	0.0856858	0.9999	0.50941	0.997056	0.0974831	0.920753	0.13567	0.938783	-0.0241113	0.996234	-0.016402	0.992315
PA14_11290	0.0703509	0.999949	0.22823	0.99912	-0.39359	0.953264	0.00341516	0.997447	0.0384604	0.995065	0.0785726	0.988622	0.119315	0.966754	0.412161	0.601548	0.253624	0.900482	0.30274	0.9999	0.599992	0.99984	0.43758	0.599975	0.256647	0.899115	0.116292	0.996234	-0.0640094	0.974941
PA14_11310	-0.132132	0.999949	0.281131	0.99912	-0.575165	0.911199	-0.307064	0.730945	0.282322	0.965887	0.0273117	0.995494	-0.214171	0.935017	-0.112264	0.912506	0.0856918	0.971802	0.127726	0.9999	0.533332	0.99984	0.639265	0.429339	-0.0995347	0.978023	0.132848	0.996234	0.0743185	0.973638
PA14_11320	0.0785505	0.999949	0.687673	0.371349	0.428141	0.860437	0.800053	0.106939	0.967015	0.181604	0.605601	0.514676	0.662415	0.41189	0.44221	0.439319	0.706666	0.419278	0.479945	0.9999	1.03737	0.0221055	0.775161	0.135271	0.445407	0.612106	0.811051	0.525988	0.786435	0.154811
PA14_11330	-0.148549	0.999949	0.368751	0.99912	-0.20181	0.999941	-0.497053	0.734372	-0.366183	0.979527	-0.121537	0.98965	-0.812996	0.78075	-0.93018	0.529579	-0.0974295	0.981304	0.437925	0.9999	0.732971	0.99984	-0.128915	0.961224	-0.196736	0.973161	-0.581859	0.996234	-0.573193	0.823671
PA14_11340,trx-1	0.0802687	0.999949	0.0619099	0.99912	0.129045	0.999941	0.445715	0.532981	0.502245	0.867023	0.557767	0.771073	0.121716	0.966284	0.481	0.543109	-0.3846	0.824376	-0.0199272	0.9999	0.240541	0.99984	-0.198126	0.866126	0.0232713	0.998743	-0.098132	0.996234	0.173816	0.915164
PA14_11350	-0.505752	0.999949	-0.156869	0.99912	-0.266686	0.973139	0.213969	0.741808	0.0294823	0.995721	-0.14624	0.979891	-0.262832	0.84547	0.259824	0.683823	-0.114682	0.941121	-0.0851279	0.9999	-0.434704	0.99984	-0.0861117	0.935524	-0.337255	0.795659	-0.167643	0.996234	-0.49357	0.529944
PA14_11370	-0.245317	0.999949	-0.0043657	0.99912	-0.00892214	0.999941	0.090325	0.902295	-0.215152	0.965884	-0.450854	0.760785	-0.661789	0.432403	-0.168767	0.792618	0.0176439	0.993274	0.017088	0.9999	-0.469621	0.99984	-0.359604	0.577921	-0.330575	0.785917	-0.276664	0.996234	-0.523439	0.448087
PA14_11380,nrdR	0.0286679	0.999949	-0.130178	0.99912	-0.124749	0.999941	0.0990112	0.866787	-0.140514	0.979527	-0.318533	0.822149	-0.559853	0.42008	-0.278041	0.587693	-0.372216	0.70758	-0.0935411	0.9999	-0.282277	0.99984	-0.521053	0.250073	-0.480225	0.478651	-0.253419	0.996234	-0.500959	0.351053
PA14_11400,ribD	-0.248359	0.999949	0.2323	0.99912	-0.0159438	0.999941	-0.13498	0.860455	-0.326232	0.934703	-0.337665	0.881658	-0.777545	0.358816	-0.318295	0.633639	-0.401249	0.762266	0.0512373	0.9999	-0.018443	0.99984	-0.574581	0.348295	-0.626242	0.476071	-0.329848	0.996234	-0.82675	0.1792
PA14_11410,ribC	0.498356	0.999949	0.211805	0.99912	0.641534	0.941871	1.12304	0.248287	0.418218	0.958441	0.549396	0.88853	0.673004	0.754475	0.999742	0.342356	0.36624	0.900482	0.264635	0.9999	0.217977	0.99984	-0.225892	0.905975	0.442192	0.873665	-0.0330907	0.996234	0.616224	0.709029
PA14_11420,ribB	0.314321	0.999949	-0.0740267	0.99912	-0.0326393	0.999941	0.200814	0.796971	-0.276228	0.956484	-0.0328419	0.992188	0.27128	0.86526	0.309408	0.674762	0.205388	0.906501	0.118153	0.9999	-0.0524493	0.99984	0.0257304	0.985773	-0.0807819	0.978023	0.0512699	0.996234	-0.00224031	0.999255
PA14_11430,ribH	0.110178	0.999949	0.406916	0.99912	0.583904	0.890917	1.12495	0.112755	0.578807	0.858796	0.545553	0.80988	0.256118	0.913846	0.88133	0.255702	0.344443	0.86514	0.428267	0.9999	0.12423	0.99984	0.0876724	0.958083	0.439793	0.801693	0.219243	0.996234	0.210869	0.901946
PA14_11450,nusB	0.504815	0.999949	-0.179281	0.99912	0.247703	0.999941	0.528163	0.638527	0.0505523	0.995721	0.321964	0.971653	0.21766	0.958541	0.616249	0.606574	0.00781403	0.998169	0.474049	0.9999	-0.113198	0.99984	-0.192435	0.923395	-0.0167462	0.998743	-0.242773	0.996234	0.348228	0.877013
PA14_11460,thiL	0.0633339	0.999949	0.369353	0.99912	0.55264	0.817256	0.658494	0.283242	0.144973	0.979675	0.0162129	0.997425	-0.0484163	0.981507	0.232271	0.752657	0.354449	0.820506	0.427772	0.9999	-0.00655875	0.99984	-0.0589436	0.965509	-0.062096	0.985146	0.149524	0.996234	-0.115996	0.944135
PA14_11470,pgpA	-0.14097	0.999949	-0.167506	0.99912	0.109182	0.999941	0.188697	0.764667	-0.254426	0.956484	-0.0293516	0.991218	0.0588848	0.972877	-0.039124	0.957548	0.15682	0.913174	0.181701	0.9999	-0.382125	0.99984	-0.191465	0.82157	-0.26983	0.849388	0.125576	0.996234	-0.391375	0.626814
PA14_11480	0.138789	0.999949	0.2942	0.99912	0.535118	0.929551	0.328425	0.700116	0.0910916	0.993188	0.186755	0.979891	0.0722436	0.977651	0.0491598	0.963249	0.294994	0.89716	0.469729	0.9999	0.0787167	0.99984	-0.0556268	0.971401	0.0146766	0.998743	0.367369	0.996234	-0.359393	0.807006
PA14_11490	-0.00840415	0.999949	0.194347	0.99912	0.274764	0.997276	0.136783	0.906039	-0.153358	0.987695	0.285337	0.961696	0.156456	0.962033	-0.123871	0.910775	0.11731	0.963114	0.260043	0.9999	-0.267905	0.99984	0.0224667	0.991995	-0.347714	0.884706	0.102275	0.996234	-0.12701	0.954258
PA14_11510,ribA	0.323476	0.999949	0.0779382	0.99912	0.0243365	0.999941	0.376629	0.553854	-0.0219072	0.995878	0.0371354	0.991218	-0.178479	0.934174	0.176109	0.811641	-0.0688911	0.972171	0.200745	0.9999	-0.25542	0.99984	-0.259984	0.774869	-0.312966	0.845733	-0.269385	0.996234	-0.305646	0.783575
PA14_11520	-0.152486	0.999949	0.403894	0.99912	0.0370548	0.999941	-0.148382	0.903974	-0.507837	0.930306	-0.310009	0.961696	-0.562476	0.780145	0.153588	0.891616	0.397946	0.864337	-0.0528458	0.9999	-0.194456	0.99984	0.335259	0.800507	-0.26258	0.925625	-0.0770369	0.996234	-0.75142	0.539434
PA14_11530	-0.235205	0.999949	0.690053	0.926196	0.775085	0.73193	0.565042	0.475576	0.271645	0.975126	-0.0185014	0.997425	0.0618899	0.981006	0.218285	0.815541	0.434767	0.824376	0.279116	0.9999	-0.00831572	0.99984	0.384107	0.733888	-0.326694	0.887399	0.629853	0.996234	-0.36605	0.813072
PA14_11550,dxs	0.15229	0.999949	0.13877	0.99912	0.0968231	0.999941	0.479753	0.368725	0.217342	0.965884	0.182029	0.965994	0.103264	0.962033	0.2315	0.712418	0.0975098	0.949877	-0.0358351	0.9999	-0.137705	0.99984	0.0248945	0.983669	-0.241459	0.873665	0.0351947	0.996234	-0.0205333	0.992315
PA14_11560,ispA	-0.0750831	0.999949	0.392971	0.933905	-0.0297968	0.999941	0.0633485	0.922412	0.427628	0.801566	-0.0193072	0.993949	-0.29775	0.768674	0.0593332	0.92233	-0.0763148	0.954806	0.154224	0.9999	0.356967	0.99984	-0.115344	0.885696	-0.187838	0.887399	0.171455	0.996234	-0.416621	0.486826
PA14_11570,xseB	0.185571	0.999949	1.03197	0.518047	0.71854	0.852987	0.799852	0.349439	1.02779	0.602329	0.362886	0.942793	0.209196	0.949725	0.349317	0.728809	0.408918	0.862749	0.383218	0.9999	0.414969	0.99984	0.387258	0.762045	0.0526429	0.997322	0.73934	0.996234	0.319329	0.858132
PA14_11580	-0.452311	0.999949	-0.127329	0.99912	-0.410919	0.99267	-1.27089	0.275079	-0.609814	0.942601	-0.514452	0.94242	-0.573808	0.835289	0.341635	0.796996	0.641185	0.806811	-0.483769	0.9999	-0.127534	0.99984	0.524167	0.739908	0.119385	0.982473	-0.568909	0.996234	-0.35461	NA
PA14_11590	-0.681872	NA	-1.05886	NA	-1.49483	0.953264	-4.53732	NA	-0.689666	NA	-1.44291	NA	0.638602	NA	1.42341	NA	0.419596	NA	-0.831233	0.9999	-0.66733	0.99984	1.72718	0.534554	1.00772	NA	-0.937506	0.996234	0.990867	NA
PA14_11600	-0.0926473	0.999949	-0.685584	0.99912	-0.704525	0.997276	-0.893857	0.70904	-1.07778	0.956484	-0.255518	0.988622	1.28084	0.78075	2.2919	0.277649	1.94529	0.650907	-0.227697	0.9999	-0.459606	0.99984	3.11081	0.115221	2.00851	0.518275	-0.0510166	0.996234	1.64579	NA
PA14_11610	0.639719	NA	0.209575	0.99912	0.964567	0.989091	0.794392	NA	0.591743	NA	0.487582	NA	2.51011	NA	3.39281	NA	3.23303	NA	0.632985	0.9999	0.369571	0.99984	4.25337	0.0562169	3.04359	NA	0.831334	0.996234	2.96227	NA
PA14_11620	-0.156239	0.999949	0.337657	0.99912	-0.715909	0.988812	0.466996	NA	0.0399558	0.995878	0.912319	NA	1.52427	0.649014	2.14444	NA	1.33208	0.737891	0.296039	0.9999	-0.369107	0.99984	2.55358	0.119757	1.72674	NA	-0.365843	0.996234	1.53436	NA
PA14_11630	-0.575069	0.999949	0.0251224	0.99912	-0.404344	0.95309	-0.421239	0.573847	-0.256234	0.969158	-0.132537	0.979891	0.00337126	0.999349	0.376833	0.636219	-0.070523	0.975033	-0.115915	0.9999	0.0370596	0.99984	0.590388	0.427759	0.167053	0.949482	0.176725	0.996234	0.099408	0.958573
PA14_11650	-0.0847156	0.999949	0.36977	0.99912	0.13531	0.999941	0.338859	0.480056	0.913318	0.0994814	0.666692	0.24757	0.656648	0.290869	0.676724	0.154438	0.228401	0.861699	0.115801	0.9999	0.240306	0.99984	0.436713	0.380656	0.478066	0.502999	0.366139	0.996234	0.366625	0.589441
PA14_11660,aqpZ	-0.754429	0.999949	0.0385157	0.99912	-0.132917	0.999941	-0.968966	NA	-0.152366	0.993188	-0.892508	NA	0.139061	NA	0.971716	NA	0.542539	NA	-0.114771	0.9999	-0.339953	0.99984	1.17761	0.466228	0.694834	NA	-0.206734	0.996234	0.385178	NA
PA14_11670	-1.6981	0.276293	-0.175798	0.99912	-1.23519	0.692191	0.642879	NA	1.42647	0.511997	-0.983126	NA	0.585921	0.811856	0.579928	0.636219	-0.126305	0.971802	0.299577	0.9999	0.172992	0.99984	1.51156	0.132203	0.0399116	NA	0.279158	0.996234	0.0357654	NA
PA14_11680	0.100701	0.999949	-0.122487	0.99912	0.392449	0.953264	-0.32237	0.685407	-0.0914826	0.993188	0.00269164	0.99933	-0.17955	0.943787	-0.166879	0.846073	-0.21992	0.909418	-0.0606666	0.9999	-0.294595	0.99984	0.0971167	0.944071	-0.0745485	0.983548	-0.270089	0.996234	-0.0948508	0.963071
PA14_11690,ppa	0.434686	0.999949	-0.203965	0.99912	-0.233354	0.999941	0.0972686	0.941419	-0.391477	0.958066	-0.0403897	0.993949	-0.554282	0.788193	0.203231	0.855437	-0.620275	0.7706	0.45	0.9999	-0.249535	0.99984	-0.805192	0.421836	-0.632258	0.749399	-0.47919	0.996234	-0.573305	0.705608
PA14_11700	0.154891	0.999949	0.226822	0.99912	0.542154	0.90819	0.900168	0.197913	0.641527	0.834829	0.520502	0.821557	0.29089	0.877087	0.579267	0.473754	0.121604	0.955432	0.970246	0.9999	0.749266	0.990517	0.616824	0.446645	0.381913	0.837206	0.209721	0.996234	0.449993	0.709029
PA14_11720	0.232241	0.999949	0.362833	0.99912	0.383499	0.83896	0.261249	0.57797	0.485127	0.700651	0.274663	0.869375	0.276698	0.781824	0.146894	0.788478	0.308581	0.766072	1.08031	0.00301698	1.10819	0.000503233	0.790585	0.0595342	0.47269	0.483831	0.117017	0.996234	0.144941	0.881537
PA14_11730	0.450755	NA	0.653037	0.99912	-0.136664	0.999941	0.0490625	NA	0.165097	NA	-0.392334	NA	0.535672	NA	0.707743	NA	1.09689	NA	0.233017	0.9999	0.443733	0.99984	0.494293	0.838096	0.673777	NA	-0.366744	0.996234	0.564397	NA
PA14_11740	-0.0879054	0.999949	-0.320388	0.99912	-0.177369	0.999941	-0.475387	0.532645	-0.344412	0.956484	-0.261701	0.958658	-0.114578	0.971103	-0.24127	0.781334	-0.465219	0.78261	-0.42977	0.9999	-0.128985	0.99984	0.0599761	0.967936	-0.134524	0.965189	-0.301649	0.996234	0.0189994	0.992315
PA14_11750	0.0370791	0.999949	-0.431924	0.99912	-0.265236	0.997276	-0.54614	0.481673	-0.310786	0.965366	-0.024847	0.996316	-0.119425	0.971103	-0.71117	0.382754	-0.651323	0.702274	-0.117962	0.9999	0.399111	0.99984	-0.189637	0.889602	0.0178483	0.998743	-0.406163	0.996234	-0.0924004	0.966791
PA14_11760,eutC	-0.522428	0.999949	-1.69191	0.410356	-1.95703	0.202139	-1.81555	0.162199	-1.07491	0.84601	-0.867979	0.850544	-0.705712	0.818593	-1.36787	0.323875	-1.04847	0.723039	-0.76899	0.9999	-0.0731317	0.99984	-1.17456	0.405371	-0.0941791	0.99253	-1.11731	0.996234	-0.57173	0.823817
PA14_11770,eutB	-0.088025	0.999949	-1.08294	0.599646	-0.891699	0.778222	-0.916662	0.340095	-0.565111	0.926256	-0.572183	0.876736	-0.0311215	0.992807	-0.5287	0.634414	-0.42029	0.877402	-0.941168	0.9999	-0.0433399	0.99984	-0.400229	0.781973	0.408758	0.87936	-0.727914	0.996234	0.120899	0.964788
PA14_11790	-0.307277	0.999949	-0.708512	0.918619	-0.058057	0.999941	-0.716774	0.365402	-0.756707	0.809237	-0.138567	0.980302	-0.154889	0.959689	-0.222192	0.814269	-0.119528	0.961477	-1.00806	0.9999	-0.202217	0.99984	-0.218785	0.869549	0.0438264	0.997653	-0.288673	0.996234	-0.129027	0.951132
PA14_11810	-0.263542	0.999949	-1.11796	0.601967	-1.13976	0.568169	-1.5331	0.107047	-0.510333	0.955492	-0.405628	0.948719	-0.56948	0.808802	-0.967274	0.366273	-0.872501	0.694827	-1.12548	0.9999	0.169378	0.99984	-1.05569	0.317575	-0.0726166	0.99253	-0.779026	0.996234	-0.326173	0.881453
PA14_11830	0.136649	0.999949	-0.0887107	0.99912	0.189622	0.999941	0.221369	0.788169	0.505751	0.866968	0.473698	0.840175	0.342631	0.835311	-0.165753	0.840475	-0.191587	0.915965	0.115787	0.9999	0.665645	0.99984	-0.133498	0.919394	0.516017	0.695154	0.254374	0.996234	0.377302	0.749378
PA14_11845,mpl	0.17091	0.999949	0.0928613	0.99912	-0.000845195	0.999941	-0.0140506	0.985725	-0.227707	0.956484	-0.157875	0.968868	-0.2508	0.834545	-0.118005	0.841907	-0.184858	0.900482	0.26537	0.9999	0.0246905	0.99984	-0.324589	0.589087	-0.235369	0.859262	-0.214287	0.996234	-0.407168	0.554432
PA14_11860	0.095657	0.999949	0.0866028	0.99912	-0.3081	0.939858	-0.29716	0.551011	-0.241952	0.955069	-0.431117	0.701241	-0.364619	0.703626	-0.176071	0.750078	-0.196574	0.881981	0.299935	0.9999	-0.169451	0.99984	-0.189868	0.786185	-0.521775	0.466502	0.10441	0.996234	-0.386228	0.556064
PA14_11880	-0.0276298	0.999949	0.327074	0.99912	0.45804	0.943776	0.573105	NA	-0.0775193	0.993188	-0.189845	NA	-0.0520218	0.984405	0.121283	0.90455	0.0947803	0.966853	0.00513661	0.9999	0.0824815	0.99984	-0.0163257	0.992629	0.0878939	0.978023	0.384747	0.996234	-0.156667	NA
PA14_11890	-0.112307	0.999949	0.11471	0.99912	-0.0938154	0.999941	-0.242629	0.733876	-0.328177	0.947068	0.0307999	0.992188	-0.291602	0.841557	-0.589215	0.378991	-0.555226	0.679107	-0.343136	0.9999	0.177295	0.99984	-0.30135	0.734513	-0.28906	0.867412	-0.0481557	0.996234	-0.224851	0.861115
PA14_11900	-0.0310655	0.999949	0.291141	0.99912	0.214233	0.989091	0.536919	0.34423	0.476851	0.84122	0.47048	0.771073	0.202294	0.906095	0.236406	0.721052	-0.0876265	0.961477	0.0876242	0.9999	0.263341	0.99984	0.171831	0.857736	0.0943786	0.971814	0.260953	0.996234	0.262918	0.818979
PA14_11910	0.151564	0.999949	-0.219874	0.99912	-0.762691	0.874289	-0.779778	0.412419	-0.310796	0.979527	0.0651784	0.991218	-0.202077	0.958541	-0.206974	0.858252	-0.409439	0.880107	0.217167	0.9999	0.638571	0.99984	-0.00453593	0.997904	0.214029	0.953866	-0.463869	0.996234	0.0511056	0.989181
PA14_11920	-0.168751	0.999949	0.269098	0.99912	0.420065	0.931599	0.398925	0.531499	0.127279	0.981973	-0.257972	0.942793	0.0494393	0.981006	0.00177582	0.997537	0.206369	0.905587	-0.093205	0.9999	-0.277493	0.99984	0.114287	0.922462	-0.284148	0.868185	0.364417	0.996234	-0.166045	0.908542
PA14_11930	-0.150946	0.999949	0.32785	0.99912	-0.200994	0.997276	-0.23095	0.736083	-0.177601	0.979527	-0.383332	0.852994	-0.640182	0.541399	-0.39046	0.571102	-0.208868	0.905429	-0.110399	0.9999	-0.129527	0.99984	-0.122178	0.912836	-0.522028	0.594013	0.266903	0.996234	-0.738911	0.280969
PA14_11940	0.194645	0.999949	0.19112	0.99912	-0.137754	0.999941	-0.0165239	0.98647	-0.167401	0.979527	-0.29943	0.919136	-0.597887	0.599425	-0.215289	0.765482	-0.168722	0.915427	-0.106997	0.9999	-0.243049	0.99984	-0.429057	0.547215	-0.605242	0.518275	0.227379	0.996234	-0.89991	0.160373
PA14_11960	-0.315901	0.999949	-0.050977	0.99912	-0.22093	0.997276	-0.131584	0.880559	-0.345411	0.942601	-0.209927	0.96803	-0.0897968	0.971103	-0.225699	0.768466	-0.0845363	0.963953	0.0190541	0.9999	-0.24646	0.99984	-0.0959032	0.936552	-0.53301	0.626898	-0.0715862	0.996234	-0.546039	0.539434
PA14_11970	0.11659	0.999949	-0.189857	0.99912	0.0771326	0.999941	0.4749	0.231118	-0.00795696	0.996621	0.0829538	0.979891	0.0880427	0.958541	0.152823	0.752168	0.0220698	0.988574	-0.083708	0.9999	-0.656795	0.191132	0.0222254	0.980453	-0.284569	0.751083	-0.00378397	0.996589	0.025679	0.984703
PA14_11980	0.0878445	0.999949	-0.502749	0.99912	0.0224135	0.999941	-0.760018	NA	-0.326127	0.979527	-0.80176	NA	-0.162868	0.971103	0.108202	0.937787	0.238254	0.927713	-0.607697	0.9999	-0.0329187	0.99984	0.402272	0.775484	0.246246	0.942117	1.25138	0.821541	0.103203	NA
PA14_11990	0.294249	0.999949	-0.0624677	0.99912	0.105023	0.999941	0.082166	NA	-0.747145	0.956484	-0.578017	NA	0.464096	NA	0.919093	NA	1.26836	NA	-0.466475	0.9999	-0.172176	0.99984	1.42727	0.395039	0.909157	NA	-0.725473	0.996234	0.8574	NA
PA14_12010,proA	-0.18851	0.999949	0.508044	0.643024	0.558237	0.512109	0.764178	0.0804568	0.434662	0.822042	0.480685	0.613141	0.161027	0.915059	0.501523	0.311943	0.486838	0.637597	0.22839	0.9999	-0.0820876	0.99984	0.19097	0.792063	-0.0964782	0.959969	0.142195	0.996234	-0.0828211	0.950677
PA14_12020,nadD	0.152214	0.999949	0.361917	0.99912	0.625546	0.913947	1.04989	0.201512	0.55946	0.897422	0.309084	0.958658	0.16204	0.962033	0.59023	0.545855	0.163814	0.944177	0.174375	0.9999	-0.234244	0.99984	-0.0343715	0.985773	-0.079288	0.986564	0.113112	0.996234	0.181188	0.929161
PA14_12030	-0.132427	0.999949	0.175518	0.99912	0.0754462	0.999941	0.408932	0.503222	0.282492	0.956484	0.0335341	0.991218	0.0954799	0.971103	0.0878754	0.912506	0.0731454	0.969692	-0.159697	0.9999	-0.274392	0.99984	-0.0458193	0.971327	-0.207319	0.913086	0.243246	0.996234	-0.472796	0.590904
PA14_12050	0.173164	0.999949	0.270897	0.99912	0.0575004	0.999941	0.719238	0.432665	0.152172	0.989417	0.0139874	0.997425	0.0267021	0.993172	0.247026	0.822192	0.177976	0.943533	0.267518	0.9999	-0.239651	0.99984	-0.131963	0.941231	-0.241326	0.938783	0.111627	0.996234	-0.221315	0.921394
PA14_12060,pbpA	-0.0438117	0.999949	0.102826	0.99912	0.202698	0.999941	0.388981	0.624914	-0.0272325	0.995878	-0.0345549	0.992605	-0.129597	0.966754	0.159635	0.861441	0.111633	0.962716	0.0151525	0.9999	-0.454154	0.99984	-0.0802416	0.961045	-0.341084	0.868185	0.147151	0.996234	-0.28247	0.85187
PA14_12070,rodA	-0.232853	0.999949	0.712856	0.99912	1.16042	0.6721	1.41688	0.183371	0.887141	0.851105	0.7683	0.840717	0.499646	0.853253	1.07775	0.36203	0.66121	0.803859	0.145802	0.9999	0.0745121	0.99984	0.472679	0.773695	0.451249	0.888996	0.7414	0.996234	0.669716	0.725111
PA14_12080,sltB1	-0.0178617	0.999949	0.300128	0.99912	0.550377	0.799478	0.458864	0.450563	0.279273	0.956484	0.270454	0.942793	-0.0633907	0.974559	0.0892857	0.912439	0.106973	0.952465	-0.0473684	0.9999	-0.181755	0.99984	-0.0257393	0.985019	-0.296046	0.858475	0.269271	0.996234	-0.0552457	0.975481
PA14_12090	-0.0509708	0.999949	0.717917	0.897666	1.01652	0.38294	1.3606	0.0558793	0.986269	0.587414	0.893018	0.530179	0.541852	0.75353	1.07289	0.182297	0.287054	0.903062	0.26845	0.9999	0.283142	0.99984	0.464655	0.652907	0.600396	0.695154	0.434501	0.996234	0.696434	0.522427
PA14_12100,dacC	-0.0267203	0.999949	0.0500355	0.99912	-0.101539	0.999941	-0.0906778	0.886739	-0.1416	0.979527	-0.174389	0.958658	-0.253473	0.82289	-0.0949919	0.872213	-0.328418	0.762266	0.0696908	0.9999	-0.159213	0.99984	-0.162317	0.83327	-0.455133	0.538651	-0.147543	0.996234	-0.367385	0.595044
PA14_12110	-0.160555	0.999949	0.0905741	0.99912	-0.0474264	0.999941	0.14242	0.873664	0.160265	0.979675	-0.0760155	0.988622	-0.0285633	0.989068	0.288343	0.70512	0.126924	0.944177	-0.116182	0.9999	-0.165684	0.99984	0.0736151	0.959731	-0.391088	0.799544	0.327457	0.996234	-0.349445	0.765333
PA14_12120,lipB	0.286428	0.999949	0.242748	0.99912	0.437075	0.973139	1.06048	0.27573	0.475275	0.956484	0.630178	0.860475	0.284569	0.935017	0.726583	0.518926	-0.0076566	0.998134	0.255192	0.9999	0.0622091	0.99984	0.0107404	0.995156	0.284429	0.930641	0.236543	0.996234	0.335462	0.875558
PA14_12130,lis	-0.00461626	0.999949	-0.440757	0.99912	-0.54209	0.843849	-0.21609	0.77956	-0.64363	0.767301	-0.393552	0.870887	-0.579325	0.651314	-0.430375	0.561837	-0.759867	0.532347	-0.159769	0.9999	-0.507785	0.99984	-0.824115	0.203775	-0.746856	0.439942	-0.376695	0.996234	-0.841581	0.243551
PA14_12140	-0.186508	0.999949	0.379665	0.99912	0.427368	0.95309	0.18675	0.852745	0.337178	0.956484	-0.113267	0.987042	-0.184422	0.949725	0.801923	0.299791	-0.0617632	0.980169	0.126438	0.9999	0.321082	0.99984	0.456355	0.621117	0.137306	0.966444	0.239173	0.996234	-0.0800073	NA
PA14_12150	-0.678552	0.999949	-1.07253	0.99912	-0.0327722	0.999941	-0.0963203	NA	-1.78873	0.716893	-1.60161	NA	-0.376941	NA	0.388956	NA	0.459363	NA	-0.422509	0.9999	-1.25074	0.99984	0.0706867	0.982443	0.133094	NA	-0.691784	0.996234	-0.132326	NA
PA14_12160	0.254108	0.999949	0.137355	0.99912	-0.0605717	0.999941	-0.173223	0.754783	0.100342	0.981491	-0.0230712	0.992188	-0.217314	0.847802	-0.307582	0.572478	-0.106416	0.937761	0.341962	0.9999	0.217025	0.99984	-0.292489	0.624315	-0.224812	0.861881	-0.0932781	0.996234	-0.246163	0.767887
PA14_12170	0.317558	NA	1.12887	NA	-0.121093	NA	-0.794277	NA	-1.93721	NA	-1.16701	NA	-0.118547	NA	1.33038	NA	0.549739	NA	-0.646591	0.9999	-0.310439	0.99984	1.1278	NA	0.844859	NA	-1.92037	0.996234	0.759211	NA
PA14_12180	-0.398054	0.999949	-0.0905514	0.99912	0.210789	0.999941	0.12771	0.941419	-0.855805	0.875814	-0.773161	0.852994	-0.869482	0.730527	-0.217977	0.886287	0.106262	0.977248	0.24106	0.9999	-0.531664	0.99984	-0.456573	0.801892	-0.471989	0.894832	-0.153482	0.996234	-0.643001	0.755534
PA14_12200,holA	-0.0538544	0.999949	0.11597	0.99912	0.223985	0.997276	0.605982	0.360184	0.177126	0.979527	0.0969694	0.988617	0.0114668	0.994877	0.407189	0.601548	0.0395909	0.988443	0.140356	0.9999	-0.0751361	0.99984	-0.0670787	0.962854	0.0104789	0.998743	-0.0638438	0.996234	0.0964411	0.958764
PA14_12210	0.0316567	0.999949	0.110309	0.99912	-0.227968	0.979565	-0.00265976	0.997447	-0.0690497	0.993188	-0.234167	0.942793	-0.2441	0.851276	-0.091012	0.896292	0.067774	0.966713	0.0845482	0.9999	0.226647	0.99984	-0.0612551	0.958764	-0.191412	0.908207	-0.234541	0.996234	-0.21382	0.849234
PA14_12230,leuS	0.284212	0.999949	0.209807	0.99912	0.0809844	0.999941	0.282703	0.668971	0.348882	0.926676	0.290844	0.929329	0.142957	0.952651	0.168749	0.814883	0.358059	0.806811	0.372152	0.9999	0.138134	0.99984	-0.0110394	0.993382	0.00810317	0.998743	0.00741817	0.996589	0.00589897	0.997079
PA14_12260	0.0815247	0.999949	0.223244	0.99912	-0.627921	0.969079	-1.6414	NA	-0.574111	0.956484	0.393701	NA	-0.297629	0.943787	-0.924277	0.510685	-0.547401	0.86556	0.461426	0.9999	0.706334	0.99984	-0.143591	0.954148	-0.0476672	NA	-0.286863	0.996234	-0.0498664	NA
PA14_12270	-0.155785	0.999949	-0.224571	0.99912	-0.400866	0.986767	-0.577936	0.57797	-0.605804	0.919424	-0.643049	0.852994	-0.611934	0.781824	-0.596522	0.604765	-0.48607	0.854577	-0.0687986	0.9999	0.00687129	0.99984	-0.540568	0.683646	-0.527124	0.831722	-0.399066	0.996234	-1.01665	0.42121
PA14_12280,lnt	-0.345085	0.999949	-0.340872	0.99912	-0.48746	0.721874	-0.551276	0.258719	-0.44426	0.824601	-0.474575	0.660195	-0.766792	0.19102	-0.481126	0.360006	-0.240143	0.853621	-0.0403937	0.9999	-0.534132	0.871985	-0.571845	0.244857	-0.621363	0.368057	-0.75934	0.545553	-0.94188	0.0312232
PA14_12300	-0.173221	0.999949	0.271969	0.99912	0.000156427	0.999981	0.321187	0.785548	0.354871	0.969158	0.083401	0.990354	0.104053	0.974092	0.0346906	0.981012	0.240157	0.927713	0.276382	0.9999	0.150887	0.99984	0.328475	0.839951	-0.242368	0.94875	0.431707	0.996234	-0.0571569	0.986165
PA14_12310	0.146906	0.999949	0.566125	0.99912	0.514386	0.976378	1.05575	0.366083	0.803263	0.890118	0.969323	0.771073	0.810145	0.75353	0.912819	0.493421	0.256333	0.937824	0.537405	0.9999	0.364075	0.99984	0.42906	0.820716	0.571411	0.859262	0.56223	0.996234	0.713201	0.725123
PA14_12330	0.197335	0.999949	0.49009	0.99912	0.252406	0.992909	0.769891	0.260398	0.648258	0.819989	0.489332	0.833893	0.569841	0.691016	0.84113	0.240027	0.233604	0.905587	0.403009	0.9999	0.288987	0.99984	0.431728	0.623192	0.211596	0.924744	0.542343	0.996234	0.217373	0.885453
PA14_12350,orf2	0.0132741	0.999949	0.448788	0.99912	0.547837	0.939858	1.14093	0.14899	0.572271	0.88557	0.46127	0.88853	0.211895	0.941858	0.867808	0.313403	0.389724	0.86258	0.250165	0.9999	-0.14227	0.99984	0.314062	0.804337	0.134813	0.971814	0.336959	0.996234	0.107843	0.963071
PA14_12360	0.343353	0.999949	0.76233	0.627666	0.745736	0.654658	1.07636	0.105297	0.591949	0.837401	0.453696	0.852994	0.338701	0.839161	0.586987	0.440996	0.543371	0.74393	0.433047	0.9999	-0.34253	0.99984	0.0278412	0.985773	-0.154608	0.957679	0.321513	0.996234	-0.0546072	0.981637
PA14_12370	0.148169	0.999949	0.147662	0.99912	0.161354	0.999941	-0.204419	0.813567	-0.324828	0.956484	0.185258	0.979891	-0.0745734	0.973954	-0.335795	0.675586	0.0471415	0.983617	0.250794	0.9999	-0.0197946	0.99984	-0.029511	0.984686	-0.203176	0.92977	-0.205513	0.996234	-0.105653	0.954258
PA14_12390,hemL	0.0261116	0.999949	0.0959326	0.99912	-0.318342	0.946427	-0.201987	0.729951	0.0185669	0.995878	-0.0658135	0.988622	-0.320151	0.781824	-0.0562124	0.937787	-0.171766	0.905587	0.254959	0.9999	0.0724049	0.99984	0.0596866	0.957765	-0.263401	0.843464	-0.0947489	0.996234	-0.314104	0.713974
PA14_12400,thiE	0.109896	0.999949	0.488583	0.99912	0.493637	0.95309	0.973094	0.230952	0.781897	0.816319	0.515611	0.869375	0.295977	0.906095	0.877334	0.315246	0.281888	0.905587	0.556417	0.9999	0.589991	0.99984	0.481208	0.659732	0.372625	0.873665	0.231258	0.996234	0.375509	0.823671
PA14_12410,thiD	0.100528	0.999949	0.539171	0.287457	0.276583	0.926908	0.462651	0.220931	0.525794	0.515364	0.250065	0.852994	0.162749	0.866696	0.323135	0.444048	0.204646	0.834079	0.374131	0.9999	0.449956	0.75237	0.101088	0.88144	0.12742	0.91908	0.297891	0.996234	-0.19303	0.784736
PA14_12420	0.0916621	0.999949	0.136523	0.99912	0.437997	0.926908	0.369909	0.56221	-0.2053	0.979527	0.176981	0.977083	0.236226	0.886402	0.0188964	0.982503	0.217351	0.904869	0.277598	0.9999	0.0989703	0.99984	0.248936	0.790437	-0.224285	0.903524	0.360078	0.996234	0.011662	0.995236
PA14_12430	-0.00722201	0.999949	0.0517391	0.99912	0.334945	0.953264	0.122524	0.880559	-0.861036	0.511997	-0.27011	0.942793	-0.386932	0.779279	-0.406458	0.561837	0.076549	0.966621	0.174229	0.9999	-0.0667489	0.99984	-0.266614	0.766487	-0.524553	0.60174	0.059655	0.996234	-0.51434	0.539629
PA14_12440	0.204017	0.999949	-0.714159	0.99912	-0.272096	0.999941	-1.7781	0.254529	-0.890527	0.931061	-0.360657	0.979891	-0.779683	0.836519	-1.79682	0.277862	-0.535704	0.905587	-0.14705	0.9999	0.655071	0.99984	-0.612981	0.799324	-0.0673656	0.997758	-1.5516	0.996234	-0.0334457	0.994948
PA14_12450	0.352543	0.999949	-1.02287	0.99912	-1.3839	0.820734	-2.0644	0.174194	-0.80332	0.955492	-0.533938	0.962793	-0.62063	0.877577	-1.4256	0.396301	-1.07569	0.766804	-0.163324	0.9999	0.333641	0.99984	-1.25277	0.481359	-0.0885149	0.997653	-1.58416	0.996234	-0.412234	0.908542
PA14_12470	0.170633	0.999949	-1.30714	0.99912	-1.61997	0.773073	-1.95009	0.261535	-1.50609	0.837401	-0.657204	0.958658	-1.31698	0.718571	-2.30686	0.207878	-1.58684	0.673923	0.108464	0.9999	0.108411	0.99984	-1.66074	0.37373	-1.05922	0.790744	-2.15667	0.996234	-0.771446	0.823671
PA14_12490	0.117174	0.999949	-0.158676	0.99912	-0.466514	0.929551	-0.580565	0.376052	-0.106964	0.990377	-0.00982947	0.997425	0.0883378	0.971103	-0.391534	0.608965	-0.325459	0.854404	-0.0640168	0.9999	0.374137	0.99984	-0.296037	0.761648	0.0798617	0.978023	-0.202827	0.996234	-0.132804	0.934249
PA14_12530	-0.0241274	0.999949	-0.41411	0.99912	-1.22649	0.435492	-1.54462	0.105556	-0.597731	0.919424	-0.439295	0.942793	-0.290617	0.932136	-0.945884	0.366921	-0.700109	0.75615	-0.307134	0.9999	0.152471	0.99984	-0.216299	0.907091	0.0307354	0.998743	-0.440217	0.996234	-0.293978	0.890538
PA14_12540	-0.207823	0.999949	-0.435529	0.99912	-0.335583	0.973139	-1.02266	0.174194	-0.838019	0.687171	-0.693302	0.695667	-0.490231	0.758833	-0.6393	0.431051	-0.541046	0.755739	0.00427155	0.9999	-0.837997	0.827053	-0.823248	0.284945	-0.7222	0.530296	-0.540643	0.996234	-0.842783	0.338895
PA14_12550	-0.321781	0.999949	-0.342357	0.99912	-0.326859	0.973139	-0.552185	0.442505	-0.566969	0.857677	-0.612634	0.73997	-0.474049	0.758146	-0.387173	0.637156	-0.13969	0.941875	0.136621	0.9999	-0.455264	0.99984	-0.361079	0.714521	-0.748799	0.493463	-0.426257	0.996234	-0.393866	0.748433
PA14_12560	0.327686	0.999949	0.36449	0.99912	0.519132	0.969079	0.803654	0.417532	0.279629	0.979527	0.288307	0.977083	0.386332	0.883849	0.749726	0.504504	0.453762	0.866011	0.271332	0.9999	-0.0758548	0.99984	0.307958	0.851727	0.10309	0.98385	0.0375277	0.996234	0.372472	0.85585
PA14_12570	0.497542	0.999949	0.114141	0.99912	0.337483	0.969079	0.67863	0.288705	0.727634	0.681092	0.998313	0.15998	1.0121	0.184404	1.38973	0.0117938	0.468612	0.756139	0.319011	0.9999	0.256963	0.99984	0.726593	0.273155	0.715065	0.466502	0.33066	0.996234	0.898154	0.19378
PA14_12590	-0.0921915	0.999949	0.479739	0.99912	0.708067	0.912671	0.287908	NA	0.321102	0.979527	0.482031	NA	0.106956	0.973954	0.439629	0.699066	0.331539	0.905587	0.161886	0.9999	0.308384	0.99984	0.630857	0.59566	0.315421	0.920244	0.181871	0.996234	0.23415	NA
PA14_12610,cepA	-0.232015	0.999949	0.285973	0.99912	-0.0710201	0.999941	-0.164402	0.824351	-0.0786978	0.992272	-0.122442	0.979891	-0.105523	0.963138	0.288579	0.654746	0.197061	0.904869	-0.0180949	0.9999	0.225921	0.99984	0.322713	0.646819	0.110029	0.961978	-0.0317719	0.996234	-0.418449	0.6281
PA14_12620	-0.00244408	0.999949	0.368646	0.99912	-0.0434806	0.999941	-0.263976	0.665294	0.0969771	0.988394	-0.0886356	0.983034	-0.26769	0.839161	-0.182312	0.78421	-0.281746	0.843924	0.0521147	0.9999	0.250495	0.99984	0.00102199	0.999219	-0.324626	0.800067	-0.0494455	0.996234	-0.0677838	0.966231
PA14_12630	-0.0490401	0.999949	0.247209	0.99912	0.056496	0.999941	0.282497	0.547482	0.195323	0.956484	0.0159318	0.995753	-0.376737	0.68305	-0.213034	0.683222	0.00326366	0.998169	0.130702	0.9999	0.139445	0.99984	-0.227303	0.725638	-0.299716	0.762358	-0.269156	0.996234	-0.479321	0.393449
PA14_12640	0.0775559	0.999949	-1.11185	0.99912	-0.419829	0.999941	-1.03252	NA	-0.556936	0.965884	-1.45548	NA	0.329525	NA	-0.14077	NA	0.318694	NA	0.0413882	0.9999	-0.201651	0.99984	0.227015	0.930181	0.172705	NA	0.166196	0.996234	-0.0276144	NA
PA14_12650	-0.0575524	0.999949	-0.186526	0.99912	0.467847	0.969079	0.718356	0.419633	0.82626	0.820324	-1.11572	0.448585	0.750229	0.677857	0.51147	0.621491	0.442714	0.854038	0.0894312	0.9999	0.0871216	0.99984	0.0535672	0.977729	0.486309	0.826164	0.810009	0.996234	0.186538	0.932167
PA14_12670	0.0854207	0.999949	-0.0127278	0.99912	0.0233389	0.999941	0.123593	0.86883	-0.243668	0.956484	-0.118769	0.979891	0.00676327	0.997354	0.292827	0.64899	0.0501027	0.977248	-0.182786	0.9999	-0.0986264	0.99984	0.0163213	0.991129	-0.251575	0.873665	-0.0402879	0.996234	-0.246028	0.8262
PA14_12680	0.358354	NA	-0.239976	0.99912	-0.12247	0.999941	-1.0537	NA	-0.765163	NA	-0.523049	NA	0.126485	NA	0.202468	NA	0.556811	NA	-0.592139	0.9999	0.0474879	0.99984	0.397707	0.851727	0.338689	NA	0.234071	0.996234	-0.015579	NA
PA14_12690	0.275661	0.999949	0.660457	0.651337	0.295512	0.973139	0.452084	0.481673	0.236319	0.96715	0.30562	0.924488	0.221621	0.906095	0.515543	0.454969	0.375407	0.803202	0.138938	0.9999	0.700309	0.794549	0.30514	0.733873	0.0802059	0.978023	0.552189	0.996234	-0.117706	0.944135
PA14_12700	-0.117119	0.999949	-0.0400695	0.99912	-0.153131	0.999941	-0.0171925	0.985725	0.0491598	0.994224	-0.643625	0.56415	-0.283934	0.839161	0.0430266	0.957419	-0.13146	0.937761	-0.314843	0.9999	-0.307995	0.99984	0.0920412	0.932033	-0.353437	0.79218	0.0542336	0.996234	-0.200409	0.871486
PA14_12710	0.24221	0.999949	-0.0548616	0.99912	-0.0609601	0.999941	-0.106342	0.9467	0.187245	0.989226	0.0597552	0.991599	0.745149	0.75353	1.02738	0.371948	0.967489	0.679107	-0.0197885	0.9999	0.0658817	0.99984	1.30897	0.229833	0.795726	0.717874	0.175501	0.996234	0.678288	0.709029
PA14_12730	0.172403	0.999949	0.450325	0.99912	0.0509155	0.999941	0.285482	0.669089	0.400341	0.892549	0.178793	0.977083	-0.0374672	0.984739	0.512921	0.427268	-0.311047	0.853621	0.0354491	0.9999	0.398065	0.99984	0.605299	0.324351	0.455822	0.681624	0.393669	0.996234	0.187661	0.883431
PA14_12740	-0.60372	0.999949	-0.806569	0.99912	-0.309664	0.999941	-1.53095	NA	-2.37301	0.299782	-1.37558	NA	-1.20175	0.649014	-1.37989	0.334173	-1.146	0.699399	-0.927498	0.9999	-0.418078	0.99984	-0.961513	0.529103	-0.901848	NA	-0.955303	0.996234	-0.949368	NA
PA14_12750	-0.0929527	0.999949	-0.201492	0.99912	-0.0959167	0.999941	-0.0289755	0.971682	0.0788164	0.990804	-0.321514	0.869375	0.283851	0.809477	-0.0940738	0.887389	-0.15717	0.911821	0.320152	0.9999	-0.0590907	0.99984	0.305006	0.632571	-0.45084	0.60174	0.277107	0.996234	-0.281568	0.750092
PA14_12760	-0.0170448	0.999949	-0.0708162	0.99912	0.0653919	0.999941	0.308697	0.492697	-0.0533986	0.993188	-0.1017	0.979891	-0.242959	0.818248	-0.0385799	0.948456	-0.211602	0.86258	0.159848	0.9999	-0.133331	0.99984	-0.263011	0.650315	-0.409817	0.570707	-0.204727	0.996234	-0.48741	0.370311
PA14_12770	-0.139146	0.999949	-0.170231	0.99912	-0.24389	0.988812	-0.323917	0.622505	-0.399637	0.897491	-0.401225	0.852994	-0.842343	0.335304	-0.541471	0.417433	-0.433601	0.758737	0.140389	0.9999	-0.192717	0.99984	-0.585501	0.370953	-0.553778	0.577926	-0.352003	0.996234	-1.10703	0.0553182
PA14_12780	0.0304042	0.999949	-0.456678	0.989809	-0.150377	0.999941	-0.369984	0.510463	-0.101451	0.987695	0.196885	0.958658	-0.0411396	0.982173	-0.340401	0.588905	-0.317555	0.815058	0.0806193	0.9999	0.219451	0.99984	-0.431057	0.491764	0.254452	0.867412	-0.309998	0.996234	0.19328	0.864846
PA14_12810	0.0724095	0.999949	-0.269293	0.99912	-0.632561	0.957256	-0.557747	0.663841	-0.232307	0.983425	-0.185472	0.983034	0.594646	0.829667	0.797051	0.537331	0.843434	0.751757	-0.244377	0.9999	-0.0108176	0.99984	1.16355	0.326569	0.661431	0.802776	-0.120979	0.996234	0.624555	0.749378
PA14_12820	-0.0610795	0.999949	-0.026251	0.99912	-0.0847714	0.999941	-0.650253	0.600047	-0.222704	0.984949	-0.0386062	0.996316	0.652991	0.808802	0.892143	0.490426	0.613047	0.833922	-0.280608	0.9999	0.0719453	0.99984	1.34277	0.249688	0.849739	0.713862	-0.0174083	0.996234	0.581656	0.77963
PA14_12840	0.0862426	0.999949	-0.186836	0.99912	-0.32329	0.971677	-0.640382	0.319102	-0.590851	0.824601	-0.277349	0.942793	0.161071	0.944381	-0.697356	0.310206	-0.356592	0.825726	-0.334414	0.9999	0.0974879	0.99984	-0.201193	0.851727	-0.265409	0.888398	0.195027	0.996234	-0.230888	0.863595
PA14_12850	-0.0673129	0.999949	-0.302548	0.99912	-0.443187	0.969009	-0.776764	0.35008	-0.613765	0.867022	-0.099611	0.988622	0.12133	0.971103	-0.648063	0.490426	-0.752379	0.677754	-0.0271205	0.9999	0.015261	0.99984	-0.651522	0.494713	-0.396831	0.861252	-0.490119	0.996234	-0.273577	0.880112
PA14_12860	0.247576	0.999949	-0.3288	0.99912	-0.0337731	0.999941	-0.157958	0.78087	-0.233011	0.956484	0.00817	0.997425	0.253566	0.820833	-0.0838088	0.890829	0.051154	0.973219	-0.0578065	0.9999	-0.0569675	0.99984	-0.0601124	0.951054	-0.137638	0.92977	0.186629	0.996234	0.221464	0.802184
PA14_12870,tesB	0.378544	0.999949	-0.116586	0.99912	0.111281	0.999941	0.0836574	0.906039	0.00302494	0.999081	0.153893	0.974818	0.280028	0.814014	-0.00307055	0.996385	0.069392	0.963114	0.090884	0.9999	0.0153749	0.99984	-0.037317	0.971327	0.267924	0.831722	0.121937	0.996234	0.349414	0.660779
PA14_12890	-0.135976	0.999949	-0.216412	0.99912	-0.637959	0.840997	-0.71067	0.356509	-0.679952	0.834829	-0.682261	0.715012	-1.08756	0.309541	-0.261741	0.770383	-0.305772	0.887786	-0.278898	0.9999	-0.220411	0.99984	-0.518477	0.561972	-0.164414	0.956036	-0.286631	0.996234	-0.711077	0.472224
PA14_12900	0.03859	0.999949	-0.925352	0.499815	-0.754685	0.73561	-0.902579	0.225543	-1.17525	0.363761	-0.829389	0.562157	-0.77996	0.572131	-0.928979	0.239358	-0.936857	0.498538	0.167814	0.9999	-0.399909	0.99984	-1.1336	0.13521	-0.92209	0.412368	-0.669609	0.996234	-0.800374	0.40035
PA14_12910	0.533635	NA	-0.307471	0.99912	0.516695	0.973139	0.842879	NA	0.459308	NA	0.756975	NA	0.358067	NA	0.363485	NA	0.404364	NA	0.234452	0.9999	-0.221881	0.99984	0.580006	0.726704	-0.552961	NA	-0.769786	0.996234	0.0458915	NA
PA14_12920	0.131014	0.999949	0.744619	0.99912	0.388411	0.989091	0.854716	0.382677	0.271554	0.979527	0.905263	0.699266	1.02876	0.554698	0.845865	0.429747	1.00053	0.638719	0.20027	0.9999	0.0788037	0.99984	1.21376	0.219358	0.788146	0.664441	0.778427	0.996234	0.954567	0.452285
PA14_12940	0.480242	NA	0.409277	0.99912	0.0108905	0.999941	-0.287608	NA	-0.361582	NA	-0.45992	NA	0.473904	NA	0.818403	NA	0.40655	NA	0.0112193	0.9999	-0.194035	0.99984	0.231606	0.93502	0.96688	NA	0.277921	0.996234	0.40118	NA
PA14_12960	0.05889	0.999949	0.765666	0.99912	0.969264	0.890917	1.27763	0.293016	0.698729	0.936825	0.707351	0.88853	1.07198	0.663769	0.654619	0.651952	0.96591	0.74087	0.534188	0.9999	0.696123	0.99984	0.747236	0.641722	1.30959	0.48227	1.23445	0.996234	1.08281	NA
PA14_12970,tauD	0.194861	0.999949	-0.1246	0.99912	-0.00394018	0.999941	-0.209255	0.892266	-0.195269	0.988906	-0.0916625	0.9912	1.04065	0.624368	0.810752	0.520508	0.450682	0.889374	0.288661	0.9999	-0.00263943	0.99984	0.793126	0.544229	0.591669	0.831722	0.568634	0.996234	0.865829	NA
PA14_12980	0.148191	0.999949	-0.030411	0.99912	-0.146736	0.999941	-0.0326739	0.964342	-0.350882	0.875002	-0.0437239	0.989732	-0.127598	0.940429	-0.272985	0.629296	-0.098362	0.941875	0.136886	0.9999	0.156773	0.99984	-0.339517	0.561616	-0.0600692	0.978023	-0.203563	0.996234	-0.230116	0.804833
PA14_12990	0.229483	0.999949	0.354263	0.99912	0.010969	0.999941	-0.257682	0.774697	0.538739	0.875282	0.270289	0.958658	0.0739873	0.975255	-0.378308	0.670219	-0.280602	0.900482	0.25266	0.9999	0.639667	0.99984	0.350425	0.749185	0.0905984	0.978023	-0.266531	0.996234	0.171047	0.92498
PA14_13000	-0.113247	NA	0.607965	0.99912	0.0774912	0.999941	0.0113945	NA	0.366459	NA	-0.61053	NA	0.0692158	NA	0.969102	NA	0.723326	NA	0.284332	0.9999	-0.35531	0.99984	1.28307	0.373593	0.258554	NA	0.377491	0.996234	0.47666	NA
PA14_13010	-0.647704	0.999949	-0.737081	0.99912	-0.821987	0.969079	-0.922743	NA	-0.25162	0.989886	-0.585662	NA	-0.0606332	0.989446	0.596559	0.7353	-0.0798979	0.988574	0.00289013	0.9999	0.3017	0.99984	0.924254	0.628369	0.268548	0.968201	-0.791282	0.996234	0.600305	NA
PA14_13030,cioA	-0.32818	0.999949	0.0551098	0.99912	-0.698523	0.840997	-0.777064	0.34373	-0.456936	0.936825	-0.0969908	0.988622	-0.200108	0.946986	-0.176757	0.860175	-0.0989327	0.969427	-0.340598	0.9999	-0.30373	0.99984	0.257954	0.846529	0.0191698	0.998743	0.321027	0.996234	-0.152539	0.942124
PA14_13040,cioB	-0.320869	0.999949	-0.371303	0.99912	-0.675742	0.90819	-0.970911	0.283832	-0.910419	0.767301	-0.962731	0.576409	-0.418961	0.84371	-0.513664	0.621491	-0.171169	0.944177	-0.659913	0.9999	-0.44897	0.99984	0.0157905	0.993382	-0.163005	0.966444	-0.178785	0.996234	-0.25511	0.900488
PA14_13050	0.319589	NA	0.481633	NA	-0.00561294	NA	0.411522	NA	-1.40658	NA	-1.54829	NA	-1.60894	NA	0.595969	NA	1.28015	NA	-0.598099	0.9999	-3.28188	0.99984	1.25489	NA	-0.914319	NA	-0.394347	0.996234	0.905452	NA
PA14_13060	0.368857	0.999949	0.931483	0.694122	0.519564	0.95309	-0.289079	0.806769	0.0647658	0.994273	0.00758725	0.998674	-0.131021	0.971103	0.0747339	0.952835	0.163067	0.951355	-0.0147888	0.9999	0.356398	0.99984	0.677227	0.518481	0.216978	0.95219	0.182719	0.996234	0.136682	0.955825
PA14_13070	-0.192119	0.999949	0.338275	0.99912	-0.708395	0.953264	-0.861278	NA	0.0415795	0.995878	-1.21486	NA	-0.727451	NA	0.203583	NA	0.220113	NA	0.0495763	0.9999	-0.129861	0.99984	0.592642	0.723896	-0.43349	NA	-0.626692	0.996234	-0.449335	NA
PA14_13090	-0.0914602	0.999949	-0.38815	0.99912	0.00457415	0.999941	-0.0449402	0.9598	-0.0530701	0.994034	-0.0124738	0.997425	-0.0228939	0.990315	-0.164001	0.817794	-0.478253	0.729504	0.352076	0.9999	-0.0710258	0.99984	-0.520416	0.429095	-0.320887	0.828731	-0.376538	0.996234	-0.114913	0.939162
PA14_13110	-0.0456987	0.999949	0.135032	0.99912	-0.160797	0.999941	-0.504853	0.768115	-0.36261	0.979527	0.186984	0.988622	0.671346	0.840599	1.28986	0.386509	0.715405	0.84536	0.0349983	0.9999	0.774002	0.99984	1.57475	0.271392	0.968414	0.749623	-0.184292	0.996234	0.901657	0.688375
PA14_13130	-0.823257	0.999949	-0.904234	0.99912	-0.680617	0.973139	-0.979518	0.507275	-0.704957	0.956484	-0.433254	0.975772	0.333444	0.953675	0.630687	0.700113	0.257681	0.948638	-0.367513	0.9999	0.764489	0.99984	1.25123	0.420696	0.641259	0.872925	-0.276566	0.996234	0.49185	0.870951
PA14_13140	-0.375023	0.999949	-0.724676	0.99912	-0.902816	0.946517	-0.786321	0.623271	-0.498784	0.978393	-0.396814	0.979891	0.893966	0.781824	1.00433	0.545855	0.588981	0.88869	-0.601455	0.9999	0.974707	0.99984	1.42854	0.352816	0.784719	0.826409	-0.812328	0.996234	0.671309	0.815624
PA14_13150	-0.665914	0.999949	-0.660915	0.99912	-0.436875	0.969079	-0.681152	0.419633	-0.380512	0.956484	-0.320654	0.958095	-0.462793	0.814147	-0.610657	0.524539	-0.647493	0.744274	-0.14834	0.9999	0.519447	0.99984	-0.193755	0.900181	-0.303483	0.903524	-0.125504	0.996234	-0.501308	0.725123
PA14_13170	0.827446	0.999949	-0.00516648	0.999563	-0.637824	0.973139	-0.752656	0.59014	-0.273379	0.981973	0.00573773	0.999311	0.0363202	0.993172	-0.401528	0.801872	0.0573408	0.990158	0.222214	0.9999	0.592871	0.99984	-0.182517	0.943262	0.833396	0.777233	-0.504376	0.996234	0.807073	0.708701
PA14_13190	0.940433	0.999949	-0.138252	0.99912	0.36355	0.999163	-0.698064	0.554572	-0.140754	0.993188	1.04568	0.695667	0.47508	0.866696	-0.465523	0.722321	-0.206592	0.947777	0.167946	0.9999	1.02718	0.99984	-0.000748354	0.999918	1.14576	0.506434	-0.294142	0.996234	1.31258	0.321696
PA14_13200	0.139125	0.999949	0.41594	0.99912	-0.0989214	0.999941	0.0335196	0.985725	0.520371	0.956484	0.433892	0.954781	0.326582	0.932737	1.07764	0.360006	0.736268	0.77766	0.46089	0.9999	0.565687	0.99984	1.02137	0.383791	0.915447	0.623592	0.0599037	0.996234	0.901841	0.562886
PA14_13210	-3.11592	NA	-1.04103	NA	-0.108606	NA	-2.19437	NA	-2.37437	NA	-2.54398	NA	0.364483	NA	1.24199	NA	1.29555	NA	0.520545	0.9999	0.643231	0.99984	2.65126	NA	1.51315	NA	-2.36308	0.996234	1.41727	NA
PA14_13220	0.120799	0.999949	-0.221712	0.99912	-0.0803818	0.999941	-0.260034	NA	0.1538	0.993188	0.392899	NA	1.27848	NA	1.15725	NA	0.918705	NA	-0.0455593	0.9999	-0.0104396	0.99984	1.70542	0.221312	0.722766	NA	-0.420812	0.996234	1.01844	NA
PA14_13230,moaC	0.609281	0.999949	0.30732	0.99912	0.579888	0.939858	0.651084	0.463263	0.382108	0.956484	0.999764	0.526767	0.696311	0.702875	0.37938	0.710309	-0.0831109	0.976228	0.755253	0.9999	0.967907	0.873393	0.0745578	0.968451	0.964536	0.469402	0.115124	0.996234	1.12757	0.253814
PA14_13240,moaD	0.107455	0.999949	-0.03441	0.99912	-0.241041	0.999941	-0.162138	0.904978	-0.0614832	0.994273	0.276625	0.977083	-0.208319	0.958541	-0.413455	0.712773	0.0277143	0.994652	0.261917	0.9999	0.783828	0.99984	-0.0817452	0.967936	0.359565	0.89974	-0.089507	0.996234	0.353739	0.858132
PA14_13250,moaE	0.295528	0.999949	-0.146522	0.99912	-0.0399469	0.999941	-0.210854	0.842975	-0.341612	0.963509	-0.0120077	0.997425	-0.229787	0.935017	-0.795758	0.36653	-0.442807	0.830281	0.444026	0.9999	0.608701	0.99984	-0.51976	0.612976	0.344308	0.882971	-0.721872	0.996234	0.355544	0.826704
PA14_13260,moaB1	0.811822	0.999949	-1.26716	0.99912	-0.202274	0.999941	-3.12499	0.18707	-1.61614	0.891567	0.382614	0.983034	0.196905	0.980311	-2.10354	0.422098	-1.22313	0.844183	0.692692	0.9999	1.01307	0.99984	-1.62088	0.581693	1.05069	0.873665	-2.23685	0.996234	1.24084	0.767887
PA14_13280,moeA1	0.680987	0.999949	-1.42861	0.99912	-1.44496	0.971151	-3.69942	0.193905	-2.76199	0.801566	0.59142	0.979891	-0.264995	0.97832	-2.84103	0.360006	-1.7372	0.803202	0.329079	0.9999	0.545429	0.99984	-1.86584	0.600593	0.805486	0.932422	-2.8964	0.996234	0.627127	0.927762
PA14_13290	-0.0560902	0.999949	-0.976961	0.99912	-0.734029	0.959432	-1.69501	0.198323	-0.319821	0.979675	-0.488236	0.958658	-0.579411	0.864891	-1.81405	0.195702	-1.11501	0.712453	0.11543	0.9999	0.208647	0.99984	-0.582035	0.772876	-0.199497	0.975469	-1.12108	0.996234	-0.405518	0.892098
PA14_13300	-0.188334	0.999949	-0.937293	0.99912	-0.932081	0.953264	-1.92224	0.241215	-0.466796	0.979527	-0.488211	0.977083	-0.66969	0.871682	-1.84853	0.290974	-1.21084	0.754593	0.329588	0.9999	0.540649	0.99984	-0.215478	0.949377	-0.047676	0.998743	-1.40476	0.996234	-0.569256	0.870632
PA14_13320	-0.226498	0.999949	-0.938555	0.99912	-0.833384	0.973139	-1.96693	0.265344	-0.0706704	0.995878	-0.11054	0.991218	-0.533837	0.930702	-2.16513	0.246594	-0.849208	0.86258	0.101872	0.9999	0.508905	0.99984	-0.665734	0.806839	-0.0966833	0.997758	-0.974496	0.996234	-0.538752	0.890482
PA14_13330	0.00118887	0.999949	-0.619052	0.99912	0.227723	0.999941	-0.394107	NA	-0.450916	0.979527	-0.233115	NA	0.651071	0.839161	0.970924	0.52585	0.888746	0.778842	0.544409	0.9999	0.639558	0.99984	1.1863	0.414451	0.952483	0.738066	-0.674191	0.996234	0.903057	NA
PA14_13340	0.142694	0.999949	-0.364693	0.99912	0.302367	0.999941	-0.151157	NA	0.0936894	0.995331	-0.3429	NA	1.33569	0.694255	1.27675	0.493802	1.37328	0.70758	-0.282977	0.9999	-0.110329	0.99984	1.91706	0.250073	1.34265	0.648795	-0.457058	0.996234	0.840861	NA
PA14_13350	-1.61332	1.87e-06	-1.78166	2.67e-07	-0.393708	0.878256	-1.51216	2.03e-05	0.0346233	0.994273	0.102295	0.979891	-0.95928	0.0498976	-1.1774	0.0052069	-0.713945	0.35015	-0.274023	0.9999	0.123958	0.99984	-1.71856	8.81e-07	0.00935879	0.998743	0.107881	0.996234	0.0838804	0.951132
PA14_13360	-1.55878	0.0135239	-1.66088	0.0061413	-0.0156249	0.999941	-0.89205	0.224898	0.303516	0.965884	0.591959	0.782285	-0.630919	0.677857	-0.804842	0.308901	-0.771078	0.638719	-0.31206	0.9999	0.185501	0.99984	-1.96594	0.000601727	0.351099	0.867412	0.250877	0.996234	0.426594	0.742433
PA14_13370	-1.48849	0.00223794	-1.77622	0.000109272	-0.587973	0.767236	-1.40981	0.00497918	-0.200284	0.979527	-0.0869764	0.988622	-1.10503	0.0914286	-1.27551	0.0241999	-1.19258	0.0828731	-0.299429	0.9999	-0.22601	0.99984	-2.34133	6.25e-08	-0.188046	0.925625	-0.181451	0.996234	-0.070375	0.969775
PA14_13380	-1.92032	1.32e-10	-1.74954	2.09e-08	-0.831546	0.0465079	-1.58133	4.35e-07	-0.287841	0.915436	-0.360396	0.783004	-1.38142	8.73e-05	-1.57532	4.14e-06	-1.09656	0.00724682	-0.76766	0.365268	-0.249493	0.99984	-2.38718	3.42e-15	-0.438601	0.54249	-0.0809021	0.996234	-0.559247	0.292921
PA14_13390	-1.5392	2.92e-06	-1.30381	0.000300411	-0.484051	0.717222	-1.46749	2.29e-05	-0.258194	0.942453	-0.645945	0.326648	-1.36479	0.000287742	-1.32263	0.000772621	-0.859575	0.139511	-0.39778	0.9999	0.0344124	0.99984	-1.86929	2.39e-08	-0.493482	0.502358	-0.144513	0.996234	-0.497433	0.407138
PA14_13410,prfC	0.244576	0.999949	0.263581	0.99912	0.317126	0.973139	0.560415	0.399369	0.238472	0.971989	0.43814	0.852994	0.318201	0.841276	0.539416	0.468424	0.203125	0.912322	0.406348	0.9999	-0.148322	0.99984	0.0361299	0.980735	-0.0214904	0.998743	0.285819	0.996234	0.110502	0.951132
PA14_13420	0.061623	0.999949	-0.232524	0.99912	0.24328	0.997276	-0.436872	0.55612	-0.532878	0.861173	0.243055	0.962294	-0.162192	0.955998	-0.533077	0.510162	-0.711413	0.648977	-0.182535	0.9999	-0.217616	0.99984	-0.661344	0.386154	-0.455188	0.778425	-0.126076	0.996234	0.595262	0.542667
PA14_13430,fecA	0.866926	0.933723	0.415397	0.99912	0.615814	0.929551	0.508314	0.577552	0.481437	0.937872	0.504864	0.883459	0.795648	0.649014	0.369471	0.713049	0.316098	0.903062	0.944818	0.9999	0.457507	0.99984	0.272948	0.851727	0.582367	0.760215	0.223433	0.996234	0.51636	0.732908
PA14_13450,fecR	-0.279608	0.999949	0.564358	0.99912	1.2576	0.874289	0.999193	NA	-0.166922	0.993188	0.929839	NA	0.901078	0.808493	1.56357	0.346457	1.12371	0.75615	-0.0728919	0.9999	-1.15953	0.99984	1.71077	0.289545	1.34585	NA	1.21677	0.996234	0.613084	NA
PA14_13460,fecI	0.185005	0.999949	1.05129	0.99912	1.36514	0.68654	1.45246	0.263636	0.468627	0.972595	0.998895	0.800038	0.429347	0.923056	1.40487	0.310206	0.355135	0.922036	0.269173	0.9999	-1.14711	0.99984	0.834663	0.61385	0.203495	0.975297	0.704038	0.996234	0.08951	0.983958
PA14_13470	0.233559	0.999949	0.711543	0.554262	0.648259	0.654658	1.06991	0.0516236	0.641324	0.733528	0.689236	0.532653	0.667175	0.530613	0.999917	0.098878	0.430182	0.761252	0.343016	0.9999	0.269984	0.99984	0.410815	0.583929	0.606107	0.52146	0.830784	0.809048	0.490695	0.578101
PA14_13490	-0.184938	0.999949	-0.891229	0.99912	-1.9119	0.492434	-0.675914	NA	-1.71242	0.713472	-0.138161	NA	0.215399	0.971103	0.499324	NA	-0.340437	0.935416	-0.125817	0.9999	-0.253907	0.99984	0.59301	0.781973	0.328693	NA	-0.564733	0.996234	0.232727	NA
PA14_13500	0.366983	0.999949	0.232776	0.99912	-0.264713	0.969009	0.0644877	0.927272	-0.241677	0.956484	0.0853296	0.980462	0.300099	0.781824	0.100545	0.870028	0.00834089	0.996196	0.159999	0.9999	0.167441	0.99984	0.0196213	0.985773	0.102867	0.957954	0.026062	0.996234	-0.0187672	0.992315
PA14_13510	0.585116	0.408806	0.554249	0.480171	0.338121	0.911199	0.672861	0.121822	0.314044	0.889407	0.450483	0.641106	0.287405	0.781824	0.675618	0.144194	0.543047	0.511345	0.20751	0.9999	0.619827	0.408901	0.7224	0.0989551	0.308358	0.755617	0.31631	0.996234	0.640577	0.1792
PA14_13520	0.0760332	0.999949	0.0380306	0.99912	0.436157	0.941871	0.495239	0.471311	-0.340746	0.956484	0.00154435	0.999396	-0.218	0.923056	0.642691	0.369353	0.237409	0.905587	-0.464681	0.9999	0.0759435	0.99984	0.179722	0.879907	-0.0613041	0.98753	0.311963	0.996234	-0.230822	0.877013
PA14_13530	-0.436596	0.999949	-0.377355	0.99912	0.370493	0.989091	0.322856	0.780836	-0.528448	0.942601	0.0588681	0.991218	0.14405	0.971103	1.10118	0.27003	0.560681	0.806811	-0.665462	0.9999	-0.1735	0.99984	0.835888	0.423803	0.266976	0.93609	0.333807	0.996234	0.0165057	0.995236
PA14_13560	-0.210328	0.999949	-0.0643348	0.99912	0.325024	0.989091	0.591065	0.49138	0.010955	0.998909	0.28027	0.96803	-0.2826	0.921373	0.648044	0.494879	-0.0748624	0.977378	-0.918327	0.9999	-0.0281681	0.99984	0.0889579	0.961224	-0.27092	0.922946	0.268708	0.996234	-0.271921	0.883082
PA14_13580	-0.0701631	0.999949	-0.311678	0.99912	-0.299812	0.999941	-1.39618	0.150013	-0.821685	0.845124	-0.18517	0.979891	0.210454	0.958541	-0.661446	0.563901	-0.319134	0.906501	-0.300101	0.9999	0.0720254	0.99984	-0.386059	0.800221	-0.196824	0.961978	0.515827	0.996234	0.184877	0.942648
PA14_13590	-0.337886	0.999949	-0.315384	0.99912	-0.231613	0.999941	-0.921238	0.331132	-0.38317	0.965884	-0.285809	0.976151	0.0377368	0.989446	-0.385276	0.72793	-0.451774	0.86258	-0.381405	0.9999	0.236211	0.99984	-0.102049	0.961045	-0.216279	0.953866	0.5682	0.996234	0.385714	0.841941
PA14_13600	0.00948203	0.999949	-0.499301	0.99912	-0.675657	0.942359	-1.50499	0.149024	-0.696645	0.894152	-0.448933	0.942793	0.00357624	0.999789	-0.796336	0.505659	-0.870729	0.712453	-0.465406	0.9999	-0.247127	0.99984	-0.381816	0.818977	-0.248056	0.95219	0.428528	0.996234	0.120686	0.968499
PA14_13610	-0.481243	0.999949	-1.01641	0.973047	-1.30584	0.63507	-2.00967	0.090977	-1.36296	0.681092	-0.904271	0.800038	-0.268031	0.957026	-1.0246	0.433336	-1.1307	0.665422	-0.632837	0.9999	-0.0676592	0.99984	-0.881773	0.528925	-0.67947	0.808854	0.192151	0.996234	-0.0532619	0.991114
PA14_13620,nhaP	-0.253305	0.999949	-0.0408806	0.99912	-0.416925	0.905209	-0.538303	0.340095	0.176711	0.979527	-0.452712	0.771073	0.0734339	0.971103	0.00501053	0.995438	0.107187	0.941875	0.177765	0.9999	-0.294175	0.99984	0.194299	0.819871	-0.00315994	0.999307	-0.0224354	0.996234	-0.315779	0.736981
PA14_13630	0.250337	0.999949	-0.479054	0.99912	-0.0326177	0.999941	0.126019	NA	-0.21787	0.984208	0.323448	NA	-0.201614	NA	0.185292	NA	0.100048	NA	0.074483	0.9999	0.493006	0.99984	0.545774	0.69039	0.0276817	NA	0.784873	0.996234	-0.2408	NA
PA14_13650	-0.0771264	0.999949	0.236847	0.99912	-0.200656	0.999941	0.150782	0.880559	0.120537	0.989945	-0.00499301	0.998674	-0.0126291	0.994877	-0.084774	0.93612	0.183954	0.927713	0.0688126	0.9999	0.173384	0.99984	0.316094	0.770287	0.137189	0.965189	0.101992	0.996234	0.154308	0.929608
PA14_13660,tpbA	0.0188831	NA	1.25367	NA	0.669101	0.973139	0.455199	NA	0.671906	NA	-0.850981	NA	0.240596	NA	1.27181	NA	1.09617	NA	-0.128487	0.9999	-0.283413	0.99984	1.95713	0.173373	0.448253	NA	0.442756	0.996234	1.03622	NA
PA14_13670	-0.69762	NA	-0.17297	0.99912	-0.718005	0.957256	-0.960283	NA	-0.727781	NA	-0.610948	NA	-0.285826	NA	0.220157	NA	0.0824017	NA	-0.288747	0.9999	0.164517	0.99984	0.548717	0.757245	-0.676495	NA	-0.212031	0.996234	-0.0416967	NA
PA14_13680	-0.1112	0.999949	-0.053337	0.99912	-0.419725	0.969079	-0.313821	0.730984	-0.0620909	0.994224	0.104232	0.988622	-0.175524	0.957253	-0.452129	0.624353	-0.252395	0.906501	0.156771	0.9999	0.208496	0.99984	-0.488639	0.623608	0.0437848	0.997653	-0.570531	0.996234	0.0742356	0.973887
PA14_13690	0.302391	0.999949	-0.77541	0.99912	-0.625152	0.95533	-1.18724	0.297669	-0.595478	0.952029	-0.255845	0.979891	-0.705269	0.781824	-0.548192	0.676737	-0.593683	0.836999	0.227225	0.9999	0.35508	0.99984	-0.632916	0.676022	0.0892104	0.990294	-0.422531	0.996234	-0.16415	0.958093
PA14_13710	0.0561881	0.999949	0.133878	0.99912	-0.109689	0.999941	-0.314646	0.745977	0.257572	0.979527	0.231588	0.978766	-0.499024	0.7886	-0.58289	0.545521	-0.593663	0.758737	0.351413	0.9999	0.644188	0.99984	-0.57054	0.571335	0.227862	0.93609	-0.083997	0.996234	0.113153	0.960802
PA14_13720	-0.055308	0.999949	0.0797284	0.99912	0.010938	0.999941	-1.10806	0.319913	0.320826	0.979527	0.531478	0.934636	0.339951	0.929064	-1.00187	0.413765	-0.526754	0.864144	0.666213	0.9999	0.916595	0.99984	0.152134	0.945459	0.55251	0.856525	-0.149424	0.996234	0.382253	0.871486
PA14_13730,narL	0.236492	0.999949	-0.654222	0.99912	-0.288035	0.999336	-1.29902	0.132712	-0.415551	0.956484	-0.468031	0.90749	-0.633941	0.744601	-1.78052	0.031578	-0.921042	0.638719	0.279098	0.9999	0.26073	0.99984	-0.280633	0.851727	-0.443628	0.856525	-0.916383	0.996234	-0.331777	0.858132
PA14_13740,narX	0.0565615	0.999949	0.15154	0.99912	0.357985	0.969079	-0.296977	0.703037	0.450329	0.897491	0.250781	0.958658	-0.326864	0.841276	-0.750392	0.303933	-0.262988	0.900482	0.222661	0.9999	0.27259	0.99984	0.278708	0.792063	0.0601243	0.988116	-0.116857	0.996234	-0.0440964	0.984518
PA14_13750,narK1	0.355758	0.999949	-0.572307	0.99912	-0.204887	0.999941	-4.02067	0.131166	-0.915099	0.979527	0.0777488	0.997425	0.386473	0.971103	-2.94215	0.313403	-0.826396	0.913174	0.71411	0.9999	1.07184	0.99984	-1.19445	0.773061	0.759938	0.937366	-1.61001	0.996234	0.904081	0.881453
PA14_13770,narK2	0.910973	0.999949	-0.374224	0.99912	-0.139077	0.999941	-3.60847	0.220832	-0.783711	0.979527	0.536085	0.980302	0.718782	0.949725	-2.79379	0.38161	-0.286371	0.975403	0.988248	0.9999	1.30497	0.99984	-1.03259	0.833124	1.1041	0.901526	-1.68846	0.996234	1.47982	0.786671
PA14_13780,narG	1.29285	0.999949	-0.381536	0.99912	0.228494	0.999941	-3.24944	0.247552	-1.20021	0.958546	0.482314	0.981541	1.01474	0.906095	-2.37388	0.445239	-0.0764962	0.994877	1.35816	0.9999	1.42815	0.99984	-1.49654	0.706139	1.26341	0.873665	-2.70039	0.996234	1.48785	0.767887
PA14_13800,narH	1.606	0.999949	-0.786235	0.99912	0.42177	0.999941	-2.60889	0.306703	-1.77783	0.889407	0.625995	0.979891	1.32023	0.835289	-2.04749	0.482644	-0.124414	0.990158	1.32483	0.9999	1.36564	0.99984	-1.29019	0.730922	1.28772	0.85647	-2.57301	0.996234	1.61292	0.709029
PA14_13810,narJ	1.1603	0.999949	-1.35941	0.99912	-0.199048	0.999941	-4.11485	0.195279	-2.78856	0.837401	0.0188183	0.998674	1.02067	0.923056	-2.49249	0.48832	-0.677973	0.938349	1.14698	0.9999	1.28144	0.99984	-2.23076	0.557953	0.748635	0.95219	-3.6361	0.996234	0.663042	0.930952
PA14_13830,narI	1.02517	0.999949	-1.41254	0.99912	-0.232432	0.999941	-4.23963	0.125574	-2.9127	0.741402	0.0881393	0.996316	0.905429	0.923056	-1.91546	0.559451	-0.884015	0.908101	1.12853	0.9999	0.981354	0.99984	-1.65757	0.654708	0.604507	0.957954	-3.27241	0.996234	1.05839	0.856697
PA14_13840	1.35023	0.999949	-1.41235	0.99912	-0.0224833	0.999941	-3.87441	0.172252	-2.58561	0.827757	0.249536	0.989785	0.672131	0.952651	-2.34794	0.456367	-0.74264	0.922634	0.922815	0.9999	0.795626	0.99984	-2.05299	0.544229	0.629759	0.956266	-3.57872	0.996234	0.971553	0.871486
PA14_13850,moaA	1.50898	0.999949	-1.47805	0.99912	-0.135362	0.999941	-3.16771	0.272402	-2.70335	0.815166	-0.0668611	0.997425	0.418152	0.971103	-2.08796	0.518926	-0.681077	0.927713	0.79983	0.9999	0.632678	0.99984	-1.08943	0.800583	0.867156	0.923468	-2.57843	0.996234	0.794109	0.901222
PA14_13860	-0.478905	NA	-0.533159	NA	0.476707	0.992909	-2.71656	NA	-1.08709	NA	-0.267183	NA	-2.08113	NA	-0.29542	NA	0.154645	NA	-0.32323	0.9999	-0.989729	0.99984	0.215768	0.931334	-1.2104	NA	0.200915	0.996234	-1.03549	NA
PA14_13870	0.257075	0.999949	0.30982	0.99912	0.951701	0.850742	1.11523	0.31899	0.625049	0.939366	0.798215	0.837561	1.38942	0.433944	1.4651	0.213307	1.20686	0.624574	0.0446439	0.9999	0.217546	0.99984	1.67724	0.13621	1.03205	0.577926	0.80405	0.996234	1.17675	0.411863
PA14_13880	-0.140325	0.999949	0.282523	0.99912	0.778401	0.973139	0.369047	NA	0.155639	0.993188	0.341369	NA	0.975986	NA	1.43805	NA	1.18517	NA	0.396065	0.9999	0.318392	0.99984	1.39634	0.415522	0.905397	NA	-0.113913	0.996234	1.16564	NA
PA14_13890	0.534849	0.999949	0.379437	0.99912	0.233033	0.999941	0.252445	0.88914	0.156617	0.993188	0.473405	0.958765	1.26107	0.614686	1.66498	0.216777	1.68624	0.459406	-0.0798985	0.9999	0.353845	0.99984	1.77243	0.174877	1.42535	0.470859	0.50397	0.996234	1.27722	0.450585
PA14_13900	0.599309	0.999949	-0.134503	0.99912	0.859296	0.438255	0.432096	0.557563	0.289579	0.965366	0.719465	0.607889	0.868103	0.417025	1.03235	0.144194	0.912493	0.446463	0.157245	0.9999	0.225089	0.99984	1.31526	0.0398325	0.959279	0.298848	0.227806	0.996234	0.941677	0.211989
PA14_13910	0.508512	0.999949	0.968175	0.287457	1.48379	0.00518176	1.02147	0.126288	0.934658	0.522118	1.02461	0.209053	1.16437	0.112784	0.985002	0.166192	1.04531	0.310959	-0.215879	0.9999	0.46847	0.99984	1.32341	0.0348234	1.4127	0.0178818	0.825752	0.996234	1.29405	0.0325594
PA14_13920	0.143472	0.999949	-0.0775597	0.99912	-0.0027666	0.999941	0.284086	0.891359	0.521619	0.97787	0.422632	0.978766	1.98139	0.376169	2.3386	0.122281	2.03613	0.419278	-0.434675	0.9999	0.0105277	0.99984	2.20226	0.138878	1.98808	0.331728	0.653304	0.996234	1.76699	0.314214
PA14_13940	0.0186451	0.999949	0.264528	0.99912	0.335325	0.95309	0.675517	0.234653	0.698175	0.600222	0.593642	0.613141	0.384271	0.767088	0.349702	0.603181	0.169456	0.913865	0.253793	0.9999	0.356784	0.99984	0.23197	0.796529	0.548057	0.546897	-0.0137805	0.996234	0.603087	0.411062
PA14_13950	0.172201	0.999949	0.340413	0.99912	0.541219	0.905209	0.937824	0.172585	0.995119	0.511997	1.12291	0.143854	0.765113	0.538318	0.593063	0.442055	0.109209	0.961477	0.237932	0.9999	0.404	0.99984	0.0584879	0.969842	0.777654	0.470542	0.023502	0.996234	1.08456	0.145949
PA14_13960	0.927196	0.999949	0.161321	0.99912	0.133279	0.999941	-0.912	NA	-0.308271	0.990691	0.0872702	NA	1.78615	0.607123	1.85452	NA	1.97649	0.617042	-0.265515	0.9999	0.357569	0.99984	1.66252	0.404127	1.98584	NA	-0.555076	0.996234	2.13486	NA
PA14_13970	0.585747	0.999949	0.459888	0.99912	0.504567	0.973139	-0.629851	0.585975	-0.244576	0.9798	0.373263	0.961696	0.350327	0.923056	0.284548	0.826621	0.704364	0.780939	0.0970894	0.9999	0.342964	0.99984	0.581276	0.691618	0.673959	0.784979	0.0807727	0.996234	0.933773	0.530262
PA14_13990	0.244858	0.999949	-0.17032	0.99912	-0.391211	0.939858	-0.709821	0.23625	-0.149189	0.979527	-0.0950172	0.983034	0.208557	0.906095	-0.496018	0.457048	-0.476699	0.737254	0.22488	0.9999	0.17427	0.99984	-0.0913778	0.935524	0.0706491	0.978023	-0.354664	0.996234	-0.0378866	0.984518
PA14_14000	0.0556355	0.999949	-0.244353	0.99912	0.336973	0.957623	0.0460245	0.961534	-0.460405	0.875814	-0.00808556	0.998674	-0.129157	0.958541	-0.0861342	0.919145	-0.0177683	0.994652	0.0519955	0.9999	-0.138142	0.99984	-0.348846	0.682209	-0.335255	0.83427	-0.3339	0.996234	-0.187815	0.892713
PA14_14010	-0.242913	0.999949	0.198663	0.99912	0.479641	0.624389	0.61157	0.151393	0.35156	0.858152	0.420694	0.684221	0.142398	0.923056	0.566723	0.21602	0.203513	0.86556	0.334263	0.9999	-0.0866872	0.99984	0.0142525	0.989947	0.497135	0.455311	0.34754	0.996234	0.352301	0.581499
PA14_14020	0.290491	0.999949	-0.174757	0.99912	-0.0856389	0.999941	-0.131992	0.858216	-0.00256055	0.999081	-0.0572683	0.988803	0.26053	0.836972	0.40713	0.490426	0.434144	0.70758	0.518563	0.9999	0.112158	0.99984	0.203561	0.799324	0.337654	0.771246	0.0395249	0.996234	0.196003	0.855164
PA14_14040,rhl	0.0943615	0.999949	0.233345	0.99912	-0.00122907	0.999941	0.607876	0.380129	0.615075	0.837401	0.413996	0.881013	0.474187	0.755798	0.370747	0.648179	0.0292564	0.990398	0.382818	0.9999	0.0589331	0.99984	-0.0527523	0.971327	0.0912771	0.978023	0.257791	0.996234	0.160568	0.92498
PA14_14060	-0.354609	0.999949	0.126546	0.99912	-0.198307	0.999941	-0.318945	0.673397	0.053496	0.994224	-0.00637969	0.998674	0.0477889	0.983089	0.119579	0.891616	0.227436	0.905587	-0.392464	0.9999	0.553197	0.99984	0.141118	0.912535	0.194817	0.930641	0.0578917	0.996234	-0.0323852	0.990614
PA14_14080,estB	-0.144006	0.999949	-0.454808	0.99912	-0.727236	0.912671	-1.69684	0.0699443	-0.532378	0.942601	-0.436004	0.942793	-0.484052	0.839127	-1.49435	0.147673	-0.913394	0.671369	0.148903	0.9999	0.344795	0.99984	-0.164798	0.930218	-0.347067	0.909448	-0.829896	0.996234	-0.543697	0.749378
PA14_14100,yhdW	0.555091	0.958118	0.297599	0.99912	0.0338198	0.999941	-0.1069	0.892194	0.369065	0.908436	0.167955	0.977083	0.0514594	0.979287	0.0129401	0.987833	0.0354347	0.988299	0.207083	0.9999	0.660111	0.772295	-0.234187	0.793429	0.190786	0.918798	1.30038	0.0149938	0.570466	0.43825
PA14_14110,pcs	0.312852	0.999949	0.165206	0.99912	-0.309002	0.93869	-0.478123	0.296111	0.000120378	0.999657	-0.0687427	0.987042	0.569443	0.414534	-0.295968	0.576591	-0.0183093	0.990955	0.115444	0.9999	0.438055	0.99984	0.157958	0.831397	-0.0666511	0.975469	0.622919	0.791631	0.438466	0.456021
PA14_14130	0.323212	0.999949	0.147364	0.99912	-0.322496	0.992909	-0.975028	0.286675	-0.588412	0.901334	-0.26986	0.975647	-0.485097	0.820833	-0.431847	0.678366	-0.335085	0.900482	0.211782	0.9999	0.269444	0.99984	-0.516109	0.659048	0.184582	0.957954	0.484713	0.996234	-0.0785179	0.975508
PA14_14140	-0.139667	0.999949	-0.380439	0.99912	-0.263804	0.989091	-0.0438693	0.968083	-0.344367	0.956484	-0.363316	0.906644	-0.339113	0.839161	-0.245781	0.767231	-0.393526	0.821119	-0.179852	0.9999	-0.526554	0.99984	-0.663748	0.37373	-0.542006	0.678139	-0.297962	0.996234	-0.375451	0.755589
PA14_14150	0.0406957	0.999949	0.446695	0.841682	0.502934	0.645629	0.687056	0.126288	0.620844	0.53506	0.430979	0.701241	0.60694	0.394567	0.722699	0.129974	0.37059	0.74087	0.0955223	0.9999	0.00283623	0.99984	0.31031	0.592889	0.16979	0.907694	0.806424	0.281642	0.221589	0.809957
PA14_14160	-0.0384105	0.999949	-0.159044	0.99912	-0.504362	0.737926	-0.269555	0.627318	-0.464856	0.830713	-0.339036	0.852532	-0.471635	0.64092	-0.425947	0.452558	-0.408915	0.728396	0.180946	0.9999	-0.357821	0.99984	-0.197078	0.799364	-0.323274	0.779915	-0.0703764	0.996234	-0.322931	0.694864
PA14_14170	-0.0466981	0.999949	-0.137641	0.99912	-0.849191	0.620418	-1.18305	0.121902	-0.586583	0.861159	-0.314033	0.946708	-0.565953	0.730527	-0.982565	0.231485	-0.413455	0.832534	-0.0967159	0.9999	0.221867	0.99984	-0.594644	0.501445	-0.394585	0.845124	-0.564588	0.996234	-0.407347	0.760784
PA14_14200	0.389843	0.999949	-0.666447	0.99912	-1.15986	0.310002	-0.539229	0.539275	-0.810732	0.801566	-0.573719	0.844372	-0.614992	0.730462	-0.943539	0.295728	-1.16444	0.419278	0.372001	0.9999	-0.113073	0.99984	-0.534946	0.602471	-0.335789	0.888996	-0.904547	0.996234	-0.257992	0.884211
PA14_14210	-0.93467	0.191551	-0.753307	0.480171	-0.375461	0.946517	-0.543769	0.368725	0.138194	0.979675	0.255294	0.942793	-0.434591	0.742097	-0.57671	0.378434	-0.567959	0.671285	0.0239694	0.9999	0.223457	0.99984	-1.11944	0.0562169	0.364067	0.796001	-0.184288	0.996234	0.528969	0.530262
PA14_14220	0.256446	0.999949	0.22989	0.99912	-0.0717622	0.999941	0.515671	0.196026	0.265436	0.905717	0.392677	0.682925	0.0855679	0.958541	0.450028	0.299791	0.0348619	0.978559	0.134957	0.9999	-0.0768103	0.99984	0.0910571	0.90926	-0.0313701	0.991699	0.0170773	0.996234	0.0792957	0.939506
PA14_14230	-0.23742	0.999949	-0.216101	0.99912	-0.176726	0.989091	-0.150719	0.795714	0.115672	0.979527	-0.0173284	0.995417	-0.123081	0.938382	0.042524	0.944263	-0.429719	0.673923	-0.071011	0.9999	0.268971	0.99984	0.150826	0.844052	-0.0977273	0.957954	-0.0779865	0.996234	0.073913	0.951256
PA14_14250	0.0577688	0.999949	0.253369	0.99912	-0.121173	0.999941	0.101681	0.91766	0.178371	0.979527	0.0277551	0.994631	0.210986	0.924925	0.261603	0.74339	-0.0565105	0.979602	0.280151	0.9999	0.179107	0.99984	0.286442	0.774869	0.254041	0.89974	-0.081916	0.996234	0.182924	0.90782
PA14_14270	-0.18232	0.999949	-0.318595	0.99912	-0.324353	0.997276	-1.31156	0.1834	-0.567053	0.934703	-0.277864	0.978766	-1.2205	0.444275	-1.16161	0.276901	-0.590018	0.806811	-0.455125	0.9999	-0.00747574	0.99984	-0.850958	0.447076	-0.695194	0.747846	-0.523814	0.996234	-0.805312	0.577792
PA14_14280	0.433747	0.999949	0.495142	0.99912	0.343617	0.982953	-0.787047	NA	0.285992	0.978393	0.104483	NA	0.115894	0.971103	0.710535	0.423157	0.438128	0.833922	0.395824	0.9999	0.163168	0.99984	0.358184	0.769443	0.319231	0.895677	0.260188	0.996234	-0.428002	NA
PA14_14290	-0.0578743	0.999949	-0.373173	0.99912	-0.812723	0.645629	-1.18953	0.121902	-0.964983	0.587899	-0.102621	0.988622	-0.574703	0.71424	-0.695684	0.396301	-0.336982	0.866062	-0.219928	0.9999	0.216285	0.99984	-0.465011	0.61385	-0.251414	0.913623	-1.05583	0.821541	0.18746	0.910292
PA14_14300	-0.766149	0.999949	0.73517	0.99912	0.321599	0.999941	0.912584	0.452203	0.261431	0.981491	0.223669	0.979891	-0.0403235	0.992807	1.34865	0.284076	0.666551	0.827171	-0.595227	0.9999	-0.445057	0.99984	1.0498	0.427759	0.158656	0.978023	-0.18403	0.996234	0.0355273	0.992315
PA14_14310	-0.198339	0.999949	0.665353	0.99912	0.939333	0.67345	0.841343	0.347201	0.056978	0.994273	-0.195351	0.979891	-0.561361	0.788193	0.589174	0.572109	0.351652	0.897579	0.154935	0.9999	0.0237328	0.99984	0.0538098	0.977839	-0.470957	0.845733	0.394707	0.996234	-0.308245	0.876865
PA14_14320	0.429045	NA	0.462027	0.99912	0.0471848	0.999941	-0.717346	NA	0.560094	NA	-0.448066	NA	1.78574	NA	2.18072	NA	2.38535	NA	-0.454283	0.9999	-0.270169	0.99984	2.44887	0.338962	2.06069	NA	0.301114	0.996234	2.17889	NA
PA14_14330	1.18582	0.119871	1.79067	0.00101626	0.868862	0.523862	3.3721	9.05e-15	0.570077	0.861159	0.0873585	0.988622	1.6398	0.00845741	1.76372	0.00288289	1.6458	0.0123455	0.610581	0.9999	0.725461	0.99984	2.61428	3.84e-08	0.929371	0.383855	0.344893	0.996234	0.952778	0.250112
PA14_14340,ybiN	0.386945	0.999949	0.0792321	0.99912	-0.0274007	0.999941	-0.00628175	0.995384	0.357776	0.945408	0.0984883	0.9881	0.125759	0.963138	0.255586	0.746972	0.0588279	0.977378	0.442656	0.9999	0.467437	0.99984	0.396371	0.65045	0.130413	0.964503	-0.435568	0.996234	0.419591	0.705608
PA14_14360	0.150009	0.999949	-0.714164	0.99912	-0.599676	0.953706	-2.10987	0.0230403	-0.508369	0.956484	-0.720166	0.852149	-0.475217	0.861115	-1.70197	0.121183	-0.501702	0.864337	0.268233	0.9999	0.387091	0.99984	-0.0738444	0.97448	-0.208781	0.964503	-0.834571	0.996234	-0.368344	0.872012
PA14_14370	-0.23446	0.999949	-0.327906	0.99912	-0.316623	0.946517	-0.614659	0.229402	-0.182501	0.970639	-0.474614	0.695667	-0.133599	0.938382	-0.40446	0.484882	-0.545175	0.624574	-0.0251127	0.9999	0.226001	0.99984	-0.178618	0.825878	-0.0763504	0.975297	-0.190397	0.996234	-0.325267	0.690419
PA14_14380	-0.50574	0.999949	-0.578136	0.720814	-0.488412	0.838376	-0.239985	0.70672	0.170052	0.979527	-0.128414	0.979891	0.151038	0.937414	-0.383101	0.559316	-0.46301	0.715084	0.0463917	0.9999	0.323942	0.99984	-0.142872	0.887335	-0.0343153	0.997322	-0.254963	0.996234	-0.152079	0.90782
PA14_14390	0.0518078	0.999949	-0.107741	0.99912	-0.240895	0.986767	-0.0635881	0.941419	0.415468	0.881633	0.190904	0.968868	0.194282	0.921659	-0.373539	0.580264	-0.428944	0.755739	0.201794	0.9999	0.717701	0.678324	-0.234755	0.797508	0.186985	0.923376	-0.12958	0.996234	0.0285256	0.990614
PA14_14400	1.23608	NA	1.96201	NA	4.1571	NA	0.780955	NA	3.03797	NA	0.431338	NA	3.32634	NA	1.94825	NA	1.95564	NA	-0.117548	0.9999	1.56026	0.99984	3.05402	NA	3.35099	NA	0.612237	0.996234	3.81103	NA
PA14_14420	-1.32862	0.999949	-0.0139351	0.99912	-0.474133	0.999941	0.351154	NA	0.640691	0.965366	-0.722641	NA	0.516196	NA	0.875007	NA	0.544291	NA	0.389702	0.9999	0.58491	0.99984	0.788963	0.718934	0.394625	NA	0.207399	0.996234	0.403691	NA
PA14_14430	0.236394	0.999949	0.161719	0.99912	0.403011	0.988812	-0.818281	NA	0.16311	0.990804	0.436102	NA	-0.0240275	NA	0.328068	NA	0.362213	NA	0.120112	0.9999	0.149477	0.99984	0.0493478	0.982443	0.620472	NA	0.501934	0.996234	0.279918	NA
PA14_14440,valS	0.0550489	0.999949	0.0436043	0.99912	0.136036	0.999941	0.421895	0.563298	0.0906896	0.993188	0.114074	0.983034	0.0501587	0.982502	0.464174	0.564174	0.00490195	0.998169	0.222445	0.9999	-0.188282	0.99984	0.00636966	0.996126	-0.0542128	0.990294	0.114908	0.996234	0.0741815	0.971654
PA14_14450	0.42171	0.999949	0.626639	0.918619	0.954668	0.299083	0.892	0.188194	0.751247	0.715229	0.572401	0.771073	0.536078	0.717578	0.965692	0.178297	0.721585	0.638719	0.595986	0.9999	0.708296	0.99984	0.939907	0.178191	0.667292	0.542525	0.678089	0.996234	0.780429	0.356803
PA14_14460,holC	0.0124168	0.999949	0.409974	0.99912	0.398693	0.95309	0.540836	0.428006	0.35554	0.952517	0.31427	0.942198	0.225139	0.921659	0.543722	0.473754	0.0741569	0.973219	0.329089	0.9999	0.262907	0.99984	0.463238	0.578012	0.186411	0.937366	0.153945	0.996234	0.252405	0.858132
PA14_14470,pepA	0.300977	0.999949	0.00551152	0.99912	-0.13197	0.999941	0.267002	0.532645	0.109471	0.979527	0.2489	0.871394	0.130021	0.923056	0.200382	0.674768	-0.118286	0.914155	0.0470948	0.9999	0.120033	0.99984	-0.00374387	0.996126	0.0163814	0.99794	-0.0212214	0.996234	-0.00409806	0.997079
PA14_14480	0.184551	0.999949	-0.175841	0.99912	0.313708	0.989091	-0.2321	0.835542	-0.628576	0.875814	-0.390248	0.942793	0.0677227	0.981006	0.00653185	0.996204	0.227846	0.919343	0.00204837	0.9999	-0.143379	0.99984	0.411652	0.730832	-0.159519	0.965189	-0.143284	0.996234	-0.389022	NA
PA14_14490	-0.221701	NA	0.408996	0.99912	-0.378204	0.999941	-1.5056	NA	-0.786897	NA	-0.42133	NA	-0.373056	NA	0.284847	NA	-0.222401	NA	-0.630997	0.9999	0.105116	0.99984	0.564472	0.760903	0.229174	NA	0.21467	0.996234	0.0167784	NA
PA14_14500,yjgP	0.370039	0.999949	0.189338	0.99912	0.253953	0.973139	0.695497	0.212694	0.276493	0.956484	0.430403	0.801841	0.377796	0.768674	0.393808	0.554311	0.123263	0.938349	0.160636	0.9999	-0.112089	0.99984	0.0360201	0.977064	0.0349104	0.997322	0.210492	0.996234	0.329972	0.738827
PA14_14510,yjgQ	0.00383643	0.999949	0.0862611	0.99912	0.0161588	0.999941	0.0959972	0.882875	-0.18809	0.965887	-0.0538305	0.988622	-0.131955	0.936593	-0.0150382	0.982503	-0.0357564	0.982561	0.226996	0.9999	-0.352836	0.99984	-0.193776	0.792854	-0.541903	0.460969	-0.0780019	0.996234	-0.373463	0.595985
PA14_14520	-0.475135	0.999949	0.518478	0.989809	0.101663	0.999941	0.410488	0.532645	0.227043	0.970795	0.044663	0.991218	-0.524182	0.694255	0.00425118	0.996204	0.254044	0.889862	0.513962	0.9999	0.168692	0.99984	0.140994	0.907076	0.0117074	0.998743	0.0160975	0.996234	-0.439595	0.665853
PA14_14530	-0.204025	0.999949	-0.0819696	0.99912	0.53615	0.921327	0.67599	0.35809	-0.461956	0.921422	0.448528	0.871394	0.36701	0.838432	0.690374	0.380644	0.506235	0.766936	0.11602	0.9999	-0.122433	0.99984	0.581372	0.489737	0.358785	0.859262	0.32025	0.996234	0.353346	0.802184
PA14_14540	-1.40352	0.129681	-0.125193	0.99912	1.07869	0.423891	0.259839	0.80916	0.702101	0.846252	-0.405671	0.935576	-0.667068	0.711161	-0.388592	0.694765	-0.328984	0.900482	-0.391518	0.9999	0.122828	0.99984	0.421717	0.734513	-0.282156	0.91908	0.470385	0.996234	-0.685978	0.587108
PA14_14550	-1.17711	0.176188	-0.351091	0.99912	0.785074	0.694375	-0.00508245	0.997183	0.411948	0.941765	-0.381521	0.918002	-0.900027	0.470542	-0.554237	0.522636	-0.757471	0.648977	-0.493025	0.9999	-0.0245066	0.99984	0.0575132	0.971327	-0.32972	0.878727	-0.0765492	0.996234	-0.827529	0.374308
PA14_14560	0.101553	0.999949	0.740536	0.99912	0.988312	0.941786	2.09252	0.149733	0.725858	0.956484	0.508033	0.96596	1.04218	0.75353	1.40557	0.381097	1.68791	0.590981	0.844463	0.9999	0.057501	0.99984	0.840299	0.679813	0.855666	0.81203	1.11213	0.996234	0.725881	0.799252
PA14_14570	0.485396	0.999949	0.634198	0.99912	1.10065	0.912671	1.24301	0.402726	0.727074	0.956484	-0.190506	0.988622	0.33006	0.958541	0.566715	0.746561	1.34411	0.677754	0.827526	0.9999	-0.0722248	0.99984	0.393918	0.88046	0.123219	0.989963	0.744708	0.996234	0.127352	0.977122
PA14_14590,queA	0.153626	0.999949	0.300343	0.99912	0.302782	0.95309	0.505657	0.328194	0.303688	0.926676	0.0259938	0.992188	0.213752	0.871682	0.262905	0.668588	0.458808	0.687846	0.416464	0.9999	-0.128918	0.99984	0.200669	0.804032	-0.2326	0.873665	0.251383	0.996234	-0.193872	0.858132
PA14_14600,tgt	0.204133	0.999949	0.118391	0.99912	-0.0203242	0.999941	0.26942	0.752963	0.0256094	0.995878	0.0559533	0.9912	0.0734329	0.975104	0.154933	0.863179	0.193318	0.922416	0.239647	0.9999	-0.20276	0.99984	0.0174082	0.992499	-0.326829	0.873665	0.186529	0.996234	-0.176595	0.922226
PA14_14610,yajC	-0.0755481	0.999949	0.112545	0.99912	-0.20234	0.989091	0.0829369	0.911831	-0.0191026	0.995878	-0.00299706	0.998697	0.0261228	0.987502	-0.164437	0.8008	-0.07503	0.963114	0.1428	0.9999	0.0484899	0.99984	-0.343744	0.608478	-0.246201	0.868185	-0.213528	0.996234	-0.423304	0.589441
PA14_14630,secD	0.20989	0.999949	0.393911	0.99912	0.401828	0.955555	0.831196	0.247552	0.644889	0.834829	0.698804	0.677465	0.612415	0.677857	0.421065	0.6182	0.281183	0.900116	0.373382	0.9999	0.220587	0.99984	0.11405	0.935298	0.325458	0.873665	0.299181	0.996234	0.283628	0.850466
PA14_14650,secF	0.36458	0.999949	-0.230928	0.99912	-0.325064	0.939552	-0.288197	0.57119	-0.508708	0.736797	-0.498672	0.613141	-0.175537	0.904324	-0.560727	0.27404	-0.157525	0.906501	0.194916	0.9999	-0.0996987	0.99984	-0.438839	0.405476	-0.492532	0.506434	-0.292586	0.996234	-0.679337	0.19378
PA14_14660,ycfJ	0.520556	0.999949	-0.539319	0.99912	-0.100262	0.999941	-0.964022	0.23057	-1.24202	0.393941	-0.278279	0.96463	-0.238532	0.934532	-1.04155	0.219784	-0.807289	0.648977	-0.101477	0.9999	-0.158417	0.99984	-1.09888	0.180839	-0.71285	0.601472	-0.691984	0.996234	0.167271	0.932967
PA14_14680,suhB	0.0948739	0.999949	-0.0451069	0.99912	0.10442	0.999941	0.669497	0.382543	-0.103921	0.99282	0.300191	0.957598	0.106366	0.971103	0.511345	0.568404	-0.0187595	0.995279	0.176745	0.9999	-0.564274	0.99984	-0.405587	0.70831	-0.364245	0.867412	-0.230024	0.996234	-0.134906	0.951132
PA14_14690	-0.0917665	0.999949	0.409331	0.99912	0.157261	0.999941	0.617055	0.284005	0.379898	0.902494	0.219434	0.958658	-9.76e-05	0.999789	0.341278	0.615061	0.230391	0.896525	0.0750588	0.9999	-0.119439	0.99984	-0.044751	0.971327	-0.233232	0.894832	0.360069	0.996234	-0.270181	0.818667
PA14_14700,cysE	-0.123349	0.999949	-0.0060359	0.99912	-0.205785	0.992909	-0.203452	0.762471	-0.148483	0.979527	-0.333353	0.881658	-0.42849	0.719162	-0.278042	0.674762	-0.10763	0.944819	-0.0136914	0.9999	-0.455625	0.99984	-0.396729	0.560564	-0.787717	0.298848	-0.0127763	0.996234	-0.846822	0.158434
PA14_14710	-0.187171	0.999949	0.590664	0.99912	0.673926	0.874289	1.39749	0.0687244	0.932505	0.687171	0.788029	0.691461	0.455689	0.820833	1.05589	0.222716	0.833873	0.648977	-0.12966	0.9999	-0.166066	0.99984	0.298088	0.825603	0.30719	0.903524	0.852697	0.996234	-0.120481	0.958764
PA14_14730,iscS	0.0911192	0.999949	0.45329	0.99912	0.504301	0.969079	1.09927	0.23625	0.76719	0.848141	1.04841	0.549052	0.699749	0.730462	1.00863	0.311943	0.319046	0.905587	0.24678	0.9999	-0.0276262	0.99984	0.202235	0.911614	0.244517	0.942117	0.456108	0.996234	0.20152	0.929161
PA14_14740,iscU	0.0709241	0.999949	0.119685	0.99912	-0.0965338	0.999941	0.407625	0.598747	0.172948	0.979675	0.301543	0.946708	0.206047	0.935017	0.356921	0.674997	0.106255	0.963114	0.103516	0.9999	-0.162686	0.99984	-0.0669018	0.966601	-0.315793	0.880359	0.296257	0.996234	-0.222684	0.891661
PA14_14750,icsA	-0.371401	0.999949	0.386905	0.99912	0.262108	0.999941	0.61501	0.482977	0.369218	0.958441	0.328861	0.958658	-0.179606	0.958541	0.42298	0.674762	0.133897	0.96095	-0.13395	0.9999	-0.194917	0.99984	0.0696351	0.970406	-0.232087	0.938783	0.361662	0.996234	-0.400359	0.81683
PA14_14770,hscB	-0.179561	0.999949	0.268728	0.99912	0.252066	0.999941	0.778308	0.419633	0.403481	0.963869	0.434676	0.942793	0.112597	0.971103	0.616991	0.57833	0.0681367	0.982888	0.217779	0.9999	-0.102493	0.99984	-0.101537	0.961224	-0.129426	0.978023	0.216878	0.996234	-0.121545	0.965011
PA14_14780,hscA	-0.405734	0.999949	0.101188	0.99912	0.0696014	0.999941	0.420976	0.665499	0.0931157	0.993188	0.19974	0.979891	-0.241674	0.937319	0.171172	0.878267	-0.100896	0.971802	-0.221129	0.9999	-0.500827	0.99984	-0.30221	0.836595	-0.63068	0.741761	0.125696	0.996234	-0.694677	0.594256
PA14_14800,fdx2	-0.31796	0.999949	0.191722	0.99912	0.211399	0.999941	0.535127	0.52045	0.351125	0.956484	0.477105	0.880762	0.0229713	0.993172	0.279342	0.774508	-0.0921785	0.971802	-0.18206	0.9999	-0.511548	0.99984	-0.247493	0.852743	-0.422005	0.841919	0.219001	0.996234	-0.396296	0.791859
PA14_14810	0.0805169	0.999949	0.176738	0.99912	0.0853704	0.999941	0.302402	0.774697	0.0964962	0.993188	0.167403	0.979891	-0.462487	0.834124	0.170375	0.879331	0.469514	0.833922	-0.156905	0.9999	-0.294578	0.99984	-0.179411	0.917237	-0.82658	0.570707	0.383406	0.996234	-0.839887	0.476813
PA14_14820,ndk	0.226261	0.999949	-0.38251	0.99912	-0.408368	0.953264	0.0219534	0.985636	-0.406397	0.936825	-0.141948	0.979891	-0.0842802	0.971103	-0.0387734	0.971226	-0.313635	0.880439	0.287292	0.9999	-0.393554	0.99984	-0.483169	0.589087	-0.390793	0.829016	-0.453791	0.996234	-0.540001	0.620267
PA14_14830	0.165347	0.999949	0.200967	0.99912	0.182778	0.999941	0.69172	0.477878	0.176269	0.987695	0.254303	0.979891	0.109615	0.971103	0.324218	0.779052	0.1194	0.967871	0.40709	0.9999	-0.106462	0.99984	-0.0998228	0.961224	-0.120987	0.978023	-0.0847843	0.996234	-0.0622027	0.984457
PA14_14850,pilF	0.0193972	0.999949	0.381787	0.99912	0.369269	0.973139	0.787084	0.293016	0.443239	0.926676	0.413895	0.894962	0.352589	0.847637	0.556932	0.520324	0.313809	0.887786	0.201473	0.9999	-0.153356	0.99984	0.0779872	0.961411	0.0120786	0.998743	0.37266	0.996234	0.0675735	0.975632
PA14_14860	-0.112632	0.999949	0.289684	0.99912	0.141814	0.999941	0.314691	0.656206	-0.0046164	0.999081	0.0701103	0.988622	-0.306453	0.841276	0.00436633	0.996204	0.0764034	0.971295	0.142066	0.9999	-0.0952411	0.99984	-0.136124	0.912409	-0.404439	0.784621	0.056514	0.996234	-0.60409	0.475665
PA14_14880,ispG	-0.0433486	0.999949	0.277604	0.99912	0.332246	0.988812	0.662638	0.433289	0.402625	0.956484	0.409957	0.92816	0.268682	0.923056	0.420179	0.671967	0.0602575	0.982888	0.218638	0.9999	-0.0732499	0.99984	0.0837344	0.963881	-0.0433802	0.997758	0.286994	0.996234	0.0776181	0.975481
PA14_14890,hisS	0.187704	0.999949	0.186427	0.99912	0.242003	0.999941	0.588923	0.456187	0.466101	0.924005	0.54716	0.840717	0.403222	0.835117	0.507653	0.575235	-0.0196913	0.995279	0.364351	0.9999	0.111091	0.99984	0.0724696	0.965673	-0.0367048	0.997758	0.204579	0.996234	0.216348	0.904935
PA14_14900	0.0328991	0.999949	0.318486	0.99912	0.0467027	0.999941	0.390208	0.470338	0.387988	0.869932	0.414389	0.796288	0.0414324	0.981507	0.203472	0.746152	-0.0613243	0.971802	0.276036	0.9999	0.130252	0.99984	-0.0450601	0.96875	-0.0966822	0.967863	0.11416	0.996234	-0.159132	0.89311
PA14_14910	-0.0709693	0.999949	0.00625352	0.99912	-0.278302	0.969079	-0.156464	0.814284	-0.212098	0.965884	-0.0962313	0.980302	-0.240184	0.853746	-0.379371	0.533088	-0.191504	0.904547	0.161466	0.9999	-0.212073	0.99984	-0.396543	0.524004	-0.612647	0.442355	-0.124707	0.996234	-0.619485	0.324761
PA14_14930,engA	0.0969193	0.999949	0.11384	0.99912	0.396157	0.95309	0.711139	0.287996	0.251553	0.967941	0.438238	0.854267	0.154482	0.957026	0.232489	0.776429	0.108728	0.958415	0.0961878	0.9999	-0.317749	0.99984	-0.381919	0.676022	-0.00648012	0.998743	0.288005	0.996234	0.0446601	0.984078
PA14_14940,ybdL	0.132727	0.999949	0.23536	0.99912	0.280622	0.95309	0.46039	0.319275	0.356201	0.861159	0.460883	0.653663	0.184522	0.880943	0.330305	0.541713	0.311186	0.778842	0.221519	0.9999	0.0409321	0.99984	-0.00155461	0.999062	0.0814268	0.96911	0.37232	0.996234	0.399075	0.539434
PA14_14960,yafV	0.0159507	0.999949	-0.102123	0.99912	0.0750629	0.999941	-0.0614359	0.900501	-0.372277	0.739573	0.059705	0.981076	-0.0348133	0.975104	0.00820306	0.987833	-0.0156028	0.990158	-0.273036	0.9999	-0.0428618	0.99984	-0.173408	0.73019	-0.245088	0.747829	0.21759	0.996234	-0.048453	0.959846
PA14_14975	-0.15271	0.999949	-0.522657	0.99912	-0.630022	0.941871	-1.03685	0.287996	-1.06127	0.712006	-0.513912	0.900716	-0.516843	0.823581	-0.690483	0.536288	-0.838399	0.702274	-0.0983012	0.9999	-0.650059	0.99984	-1.05172	0.305322	-0.553169	0.807476	-0.500015	0.996234	-0.271938	0.901385
PA14_14990,mocA	0.0166755	0.999949	-0.240832	0.99912	-0.226341	0.999941	-0.815075	0.351643	-0.468911	0.945253	0.0796132	0.98965	0.0439724	0.987502	-0.527339	0.605077	-0.666885	0.750271	-0.417139	0.9999	0.146047	0.99984	-0.322242	0.817738	-0.0605229	0.99253	0.241606	0.996234	0.489574	0.748433
PA14_15000	-0.566937	0.908918	-0.404617	0.99912	-0.287813	0.969998	-0.154996	0.829563	0.406149	0.867022	0.271118	0.924488	-0.184094	0.92243	0.0198595	0.981012	-0.340884	0.803202	0.263681	0.9999	-0.344183	0.99984	-0.249198	0.764455	0.118484	0.957954	-0.0562436	0.996234	0.408789	0.621525
PA14_15020	0.262113	0.999949	-0.00497513	0.99912	0.0241478	0.999941	-0.20524	0.731562	0.110745	0.981491	0.0956311	0.979891	0.0789576	0.971103	-0.152439	0.81007	-0.318047	0.798928	0.013653	0.9999	0.0513911	0.99984	-0.43492	0.45617	-0.130361	0.946329	-0.0693463	0.996234	0.0857812	0.951132
PA14_15030,leuA	0.470011	0.87123	0.386161	0.968233	0.241372	0.969079	0.421518	0.348487	0.681252	0.397313	0.791734	0.0675163	0.664476	0.250643	0.305068	0.560511	0.272526	0.803202	0.256056	0.9999	0.715095	0.194565	0.243846	0.694043	0.694099	0.20915	0.411563	0.996234	0.646493	0.179712
PA14_15050	-0.424645	0.999949	0.0778018	0.99912	-0.70839	0.840997	-0.77559	0.35809	-0.994048	0.637533	-0.77808	0.695667	-1.26657	0.244675	-0.537653	0.576591	-0.431965	0.836999	-0.149849	0.9999	-0.156997	0.99984	0.133296	0.931019	-0.505942	0.790744	-0.0812086	0.996234	-0.55724	0.66604
PA14_15070,oprC	-0.0865732	0.999949	-0.377696	0.99912	-0.686715	0.799478	-0.675575	0.366958	-0.472285	0.915436	-0.209364	0.978766	-0.468049	0.781824	-0.211162	0.815101	-0.291044	0.898287	0.0933782	0.9999	-0.161635	0.99984	0.022798	0.990726	-0.171983	0.953866	-0.0818998	0.996234	-0.677218	0.509872
PA14_15080	-0.0800329	0.999949	0.357615	0.99912	-0.0887758	0.999941	-0.643682	0.446825	-0.165113	0.984208	-0.338041	0.948381	-0.525583	0.78163	-0.298745	0.764208	-0.281282	0.905587	-0.261473	0.9999	-0.0904904	0.99984	-0.0626986	0.971327	-0.385869	0.867412	0.0778282	0.996234	-0.802894	0.458765
PA14_15090	-0.348747	0.999949	0.334699	0.99912	0.252287	0.999941	-0.531411	NA	-1.48065	0.600222	-0.264132	NA	-0.225802	0.958541	-0.0207476	0.991076	-0.206223	0.947005	-0.654725	0.9999	0.336263	0.99984	0.0776626	0.972957	0.257284	0.952406	0.594423	0.996234	0.203348	NA
PA14_15100	0.104242	0.999949	-0.175461	0.99912	-0.160627	0.999941	-0.227013	0.692141	-0.227008	0.956484	-0.128072	0.979891	-0.242661	0.840404	-0.129906	0.831486	-0.347588	0.769749	-0.0587227	0.9999	0.183269	0.99984	-0.0579867	0.958239	-0.26915	0.831722	-0.238455	0.996234	-0.0554961	0.970667
PA14_15110	-0.419343	0.999949	1.03378	0.0689406	0.952125	0.112289	1.33269	0.00345187	1.28523	0.0585308	1.04599	0.0584836	0.699169	0.46475	1.03214	0.0753742	0.946386	0.235932	0.388654	0.9999	0.841038	0.355071	0.834592	0.155841	1.04397	0.0890624	0.929781	0.480915	1.01336	0.0753134
PA14_15120	-0.00744014	0.999949	0.55162	0.753861	-0.0104329	0.999941	0.013306	0.989586	0.395636	0.875814	0.194935	0.961696	-0.500086	0.659027	-0.167494	0.807281	-0.0522164	0.976367	0.1305	0.9999	0.195119	0.99984	-0.122257	0.909716	-0.0287098	0.997758	0.0905765	0.996234	-0.119993	0.928726
PA14_15130	-0.0981656	0.999949	0.0368519	0.99912	-0.251809	0.95309	-0.359276	0.416542	0.113774	0.979527	-0.0892804	0.979891	-0.391925	0.649014	-0.232663	0.640968	-0.070359	0.955535	0.122701	0.9999	0.0269721	0.99984	-0.0376997	0.966601	-0.290659	0.754743	0.0191348	0.996234	0.118014	0.901385
PA14_15140	-0.935171	0.999949	-1.33682	0.696525	-0.728752	0.95309	-2.04604	NA	-1.0386	0.846252	-0.833508	NA	-0.670298	NA	-0.119269	NA	0.0420382	NA	-0.112216	0.9999	-0.163945	0.99984	-0.0164059	0.993382	-0.379522	NA	-1.32665	0.996234	-0.743224	NA
PA14_15150	-0.604548	0.999949	-0.305105	0.99912	-0.351473	0.996384	0.17003	NA	-1.15021	0.731047	-0.467506	NA	-1.34515	NA	-0.381123	NA	-0.271313	NA	-0.444143	0.9999	-0.788239	0.99984	-0.873493	0.443342	-0.704934	NA	-0.523707	0.996234	-0.917094	NA
PA14_15160	0.528619	0.999949	-0.0843354	0.99912	-0.0748232	0.999941	-0.235475	0.813415	-0.201133	0.979527	0.0589771	0.9912	0.625934	0.676003	0.393892	0.652678	0.482725	0.782602	0.486215	0.9999	0.241664	0.99984	-0.0968293	0.951553	-0.368698	0.864074	0.473769	0.996234	0.601606	NA
PA14_15180	0.251191	0.999949	0.302119	0.99912	0.490753	0.95309	0.128884	0.911831	0.226663	0.979527	0.00248603	0.99933	0.644572	0.703626	0.561624	0.55647	0.759319	0.671285	0.656932	0.9999	0.46788	0.99984	0.780405	0.37373	0.0378763	0.997758	0.330463	0.996234	1.23993	0.145949
PA14_15190	0.74986	NA	0.203665	0.99912	0.209145	0.999941	-0.843651	NA	-0.00787886	NA	-0.82909	NA	1.72816	NA	1.23079	NA	1.77198	NA	1.10368	0.9999	-0.625193	0.99984	0.851823	0.680622	0.470336	NA	1.17189	0.996234	1.79489	NA
PA14_15200	-0.182111	0.999949	-0.397978	0.99912	-0.111194	0.999941	-0.304987	0.703037	-0.141394	0.983425	-0.0720441	0.98965	0.725222	0.539525	0.232352	0.779554	0.261612	0.900482	0.58757	0.9999	0.0109465	0.99984	-0.162757	0.900181	-0.516948	0.717861	-0.0712578	0.996234	0.81605	0.29653
PA14_15210	0.2818	0.999949	0.181869	0.99912	0.364021	0.929551	0.552949	0.28146	-0.172125	0.979527	0.19001	0.958658	0.0387332	0.982173	0.358717	0.554311	0.507117	0.648977	0.458639	0.9999	0.192995	0.99984	0.220851	0.773764	-0.115558	0.957954	0.19195	0.996234	-0.283108	0.760784
PA14_15230,xseA	-0.204044	0.999949	-0.142378	0.99912	-0.4194	0.912671	-0.438159	0.449193	-0.561368	0.797114	-0.478073	0.768592	-0.555656	0.607831	-0.577681	0.347759	-0.188143	0.905587	-0.0103337	0.9999	-0.321045	0.99984	-0.527751	0.387201	-0.732497	0.36797	-0.358724	0.996234	-0.73848	0.251497
PA14_15240	0.152945	0.999949	0.282523	0.99912	-0.0722369	0.999941	0.520566	NA	-0.0394292	0.995878	-0.675207	NA	0.196678	0.963138	0.75458	0.526399	0.496752	0.862749	0.0403143	0.9999	-0.0125265	0.99984	0.458078	0.768885	0.431539	NA	0.352995	0.996234	-0.307498	NA
PA14_15250	-0.801587	NA	-0.76739	NA	0.136642	0.999941	0.131996	NA	-0.332178	NA	-0.236612	NA	0.694335	NA	1.81372	NA	0.954919	NA	-0.622755	0.9999	-0.543997	0.99984	2.28354	0.432302	0.990953	NA	-1.05305	0.996234	0.253162	NA
PA14_15260	0.74732	NA	0.537499	NA	0.443003	NA	0.851733	NA	1.64565	NA	2.16165	NA	3.66736	NA	4.66033	NA	4.95289	NA	1.94777	0.9999	1.84725	0.99984	4.70417	0.285341	4.72684	NA	1.63832	0.996234	3.57872	NA
PA14_15270	-1.05418	NA	-0.439828	NA	-1.52127	NA	-1.11291	NA	-2.76054	NA	1.1018	NA	2.45754	NA	3.08936	NA	2.187	NA	-1.94141	0.9999	0.25504	0.99984	3.31671	0.389	1.99141	NA	-2.74926	0.996234	2.6889	NA
PA14_15280	0.799289	NA	-0.350414	0.99912	-0.479936	0.999941	-0.0788929	NA	0.328388	NA	0.686223	NA	2.11966	NA	3.7653	NA	2.74223	NA	-0.587593	0.9999	-0.101518	0.99984	4.17999	0.174504	2.73615	NA	-2.25355	0.996234	2.95763	NA
PA14_15290	0.362283	0.999949	-0.437476	0.99912	0.164161	0.999941	-0.424505	NA	0.308051	0.987695	0.164819	NA	0.11305	0.984739	1.65121	0.338738	0.755175	0.86514	0.28284	0.9999	-0.263972	0.99984	1.98815	0.222129	1.28166	NA	-0.308818	0.996234	0.840543	NA
PA14_15310,guaB	0.121543	0.999949	0.768857	0.638768	0.647053	0.799337	0.862759	0.212694	0.621501	0.837401	0.597733	0.766138	0.228385	0.923056	0.753996	0.313311	0.609847	0.702274	0.527448	0.9999	0.201158	0.99984	0.531309	0.522919	-0.0143891	0.998743	0.232481	0.996234	0.13041	0.946137
PA14_15340,guaA	-0.0505958	0.999949	0.306424	0.99912	0.122239	0.999941	0.340706	0.69203	0.136063	0.988394	0.327537	0.942793	-0.172634	0.95763	0.458915	0.606299	0.185352	0.931645	0.357111	0.9999	-0.0574674	0.99984	0.162375	0.912535	-0.324136	0.884706	-0.106088	0.996234	-0.424633	0.750092
PA14_15350	-1.56395	0.999949	-0.924293	0.99912	0.403181	0.999941	-0.64222	0.902717	-0.822221	0.981491	-0.99184	0.979891	-1.0057	0.938036	-0.793629	0.864038	-0.951842	0.927713	-0.128737	0.9999	0.1724	0.99984	-1.1952	0.850014	1.77163	0.817217	1.63158	0.996234	-1.14695	0.890482
PA14_15360	-0.140546	0.999949	0.498884	0.99912	0.380514	0.999941	2.28177	0.824351	0.600955	0.994273	0.431337	0.992188	0.417477	0.987198	0.629547	0.954568	0.471335	0.988574	-0.117548	0.9999	0.167397	0.99984	0.227978	0.991995	0.327962	0.997758	3.08101	0.996234	1.7861	0.927762
PA14_15370	-0.140262	NA	0.498871	NA	0.380504	NA	0.780933	NA	0.600939	NA	0.431326	NA	0.417466	NA	0.62953	NA	0.471323	NA	-0.117545	0.9999	0.167392	0.99984	0.227972	NA	0.327953	NA	0.61222	0.996234	0.276219	NA
PA14_15380,repA	-0.1401	NA	0.498871	NA	0.380504	NA	0.780933	NA	0.600939	NA	0.431326	NA	0.417466	NA	0.62953	NA	0.471323	NA	-0.117545	0.9999	0.167392	0.99984	0.227972	NA	1.64454	NA	0.61222	0.996234	0.276219	NA
PA14_15400,repC	-0.140121	NA	0.498871	NA	0.380504	NA	0.780933	NA	0.600939	NA	0.431326	NA	0.417466	NA	0.62953	NA	0.471323	NA	-0.117545	0.9999	0.167392	0.99984	0.227972	0.993382	0.327953	NA	0.61222	0.996234	0.276219	NA
PA14_15410	-0.140195	NA	0.498871	NA	0.380504	NA	0.780933	NA	0.600939	NA	0.431326	NA	0.417466	NA	0.62953	NA	0.471323	NA	-0.117545	0.9999	0.167392	0.99984	0.227972	NA	0.327953	NA	0.61222	0.996234	0.276219	NA
PA14_15420	-0.140107	NA	0.498871	NA	0.380504	NA	0.780933	NA	0.600939	NA	0.431326	NA	0.417466	NA	0.62953	NA	0.471323	NA	-0.117545	0.9999	0.167392	0.99984	0.227972	NA	1.64454	NA	2.0456	0.996234	0.276219	NA
PA14_15430,tnpR	-0.140502	NA	0.498885	NA	1.86036	NA	0.780955	NA	0.600955	NA	2.87885	NA	1.82466	NA	0.629548	NA	1.95545	NA	-0.117548	0.9999	0.167397	0.99984	1.61149	0.912113	6.48609	NA	4.83423	0.996234	0.276227	NA
PA14_15435	-0.140035	NA	0.498871	NA	0.380504	NA	0.780933	NA	2.04153	NA	1.83196	NA	0.417466	NA	0.62953	NA	0.471323	NA	-0.117545	0.9999	0.167392	0.99984	0.227972	NA	0.327953	NA	0.61222	0.996234	0.276219	NA
PA14_15445,merE	-0.140173	NA	0.498871	NA	0.380504	NA	0.780933	NA	0.600939	NA	0.431326	NA	0.417466	NA	0.62953	NA	0.471323	NA	-0.117545	0.9999	0.167392	0.99984	0.227972	NA	0.327953	NA	0.61222	0.996234	0.276219	NA
PA14_15450,merD	-0.140198	NA	0.498871	NA	0.380504	NA	0.780933	NA	0.600939	NA	0.431326	NA	0.417466	NA	0.62953	NA	0.471323	NA	-0.117545	0.9999	0.167392	0.99984	0.227972	NA	0.327953	NA	0.61222	0.996234	0.276219	NA
PA14_15460,merA	-0.140086	NA	0.498871	NA	0.380504	0.999941	0.780933	NA	0.600939	NA	0.431326	NA	0.417466	NA	0.62953	NA	0.471323	NA	-0.117545	0.9999	0.167392	0.99984	0.227972	0.993382	0.327953	NA	0.61222	0.996234	0.276219	NA
PA14_15470,merP	-0.140172	NA	0.498871	NA	0.380504	NA	0.780933	NA	0.600939	NA	0.431326	NA	0.417466	NA	0.62953	NA	0.471323	NA	-0.117545	0.9999	0.167392	0.99984	0.227972	NA	0.327953	NA	0.61222	0.996234	0.276219	NA
PA14_15475,merT	-0.140032	NA	0.498871	NA	0.380504	0.999941	2.30014	NA	0.600939	NA	0.431326	NA	0.417466	NA	0.62953	NA	0.471323	NA	-0.117545	0.9999	0.167392	0.99984	0.227972	0.993382	0.327953	NA	0.61222	0.996234	0.276219	NA
PA14_15480,merR	-0.140203	0.999949	0.498875	0.99912	0.380507	0.999941	0.780941	NA	0.600944	0.995878	0.43133	NA	0.41747	0.992807	0.629536	NA	0.471327	0.992022	1.23215	0.9999	0.167394	0.99984	0.227974	0.993382	0.327957	NA	0.612226	0.996234	0.276222	NA
PA14_15490	-0.140092	NA	0.498871	NA	0.380504	0.999941	0.780933	NA	0.600939	NA	0.431326	NA	0.417466	NA	0.62953	NA	0.471323	NA	-0.117545	0.9999	0.167392	0.99984	0.227972	0.993382	0.327953	NA	0.61222	0.996234	0.276219	NA
PA14_15500,traK	-0.140093	NA	0.498871	NA	0.380504	0.999941	0.780933	NA	0.600939	NA	0.431326	NA	0.417466	NA	0.62953	NA	0.471323	NA	-0.117545	0.9999	0.167392	0.99984	0.227972	0.993382	0.327953	NA	0.61222	0.996234	0.276219	NA
PA14_15510,traJ	-0.140104	NA	0.498871	NA	0.380504	NA	0.780933	NA	0.600939	NA	0.431326	NA	0.417466	NA	0.62953	NA	0.471323	NA	-0.117545	0.9999	0.167392	0.99984	0.227972	0.993382	0.327953	NA	0.61222	0.996234	0.276219	NA
PA14_15520,trbJ	-0.140118	NA	0.498871	NA	0.380504	NA	0.780933	NA	0.600939	NA	0.431326	NA	0.417466	NA	0.62953	NA	0.471323	NA	-0.117545	0.9999	0.167392	0.99984	0.227972	0.993382	0.327953	NA	0.61222	0.996234	0.276219	NA
PA14_15530,trbK	-0.140172	NA	0.498871	NA	0.380504	NA	0.780933	NA	0.600939	NA	0.431326	NA	0.417466	NA	0.62953	NA	0.471323	NA	-0.117545	0.9999	0.167392	0.99984	0.227972	NA	0.327953	NA	0.61222	0.996234	0.276219	NA
PA14_15540,trbL	-0.140033	NA	0.498871	NA	0.380504	0.999941	0.780933	NA	0.600939	NA	0.431326	NA	0.417466	NA	0.62953	NA	0.471323	NA	1.23101	0.9999	0.167392	0.99984	0.227972	0.993382	0.327953	NA	0.61222	0.996234	0.276219	NA
PA14_15560	-0.140006	NA	0.498871	0.99912	0.380504	0.999941	0.780933	NA	0.600939	NA	0.431326	NA	0.417466	NA	0.62953	NA	0.471323	NA	-0.117545	0.9999	0.167392	0.99984	0.227972	0.993382	0.327953	NA	0.61222	0.996234	1.80729	NA
PA14_15570	-0.140412	0.999949	0.498881	0.99912	0.380511	0.999941	0.780949	0.9598	0.600951	0.994761	0.431334	0.994181	0.417474	0.989446	0.629543	0.966001	0.471332	0.990158	-0.117547	0.9999	0.167396	0.99984	0.227977	0.992629	0.32796	0.998743	0.612233	0.996234	1.79679	0.951132
PA14_15580	-1.56659	0.999949	-0.926946	0.99912	-1.04532	0.999941	-0.644873	0.898762	-0.824874	0.981248	-0.994493	0.979891	-1.00835	0.937319	-0.796281	0.861441	-0.954494	0.92458	1.79446	0.9999	2.46628	0.99984	-1.19785	0.84495	0.29879	0.988917	2.22033	0.996234	0.296073	0.9801
PA14_15590	-1.56547	0.999949	-0.925813	0.99912	-1.04418	0.999941	-0.64374	0.900501	-0.823741	0.981438	-0.99336	0.979891	-1.00722	0.937414	-0.795149	0.86267	-0.953362	0.925455	0.818908	0.9999	1.14441	0.99984	-1.19672	0.846529	-1.09674	0.92977	0.631633	0.996234	0.297963	0.9801
PA14_15600	-0.140443	0.999949	0.498881	0.99912	0.380512	0.999941	0.78095	0.957485	0.600952	0.994273	0.431335	0.993949	0.417475	0.989391	0.629544	0.963894	0.471333	0.990158	1.2355	0.9999	0.167396	0.99984	0.227977	0.992499	0.327961	0.998743	0.612233	0.996234	0.276225	0.992315
PA14_15610	-0.140414	0.999949	0.498881	0.99912	0.380511	0.999941	0.780949	0.9598	0.600951	0.994761	0.431334	0.994181	0.417474	0.989446	0.629543	0.965807	0.471332	0.990158	-0.117547	0.9999	1.75857	0.99984	0.227977	0.992629	0.32796	0.998743	0.612233	0.996234	0.276225	0.992315
PA14_15620	1.35303	0.240386	0.357326	0.99912	1.03518	0.609891	1.16721	0.203755	0.207427	0.981785	1.06133	0.535753	1.3469	0.271768	1.96882	0.0137452	1.33535	0.354718	0.66042	0.9999	0.131368	0.99984	1.34891	0.144959	1.06961	0.448965	2.0813	0.0184847	0.646024	0.665853
PA14_15630	0.575173	0.999949	0.174427	0.99912	0.182037	0.999941	0.354613	0.809911	-0.316384	0.979527	0.047868	0.994631	1.00708	0.666784	1.49568	0.213491	1.08992	0.665422	0.0938044	0.9999	-0.146735	0.99984	1.66675	0.148766	0.679839	0.802776	0.907778	0.996234	0.888723	0.605545
PA14_15650	2.52401	8.77e-09	-0.238261	0.99912	0.0373674	0.999941	-0.290651	0.732783	-0.365169	0.956484	-0.244662	0.965956	-0.278578	0.888533	0.165852	0.848918	-0.202094	0.917813	-0.175745	0.9999	-0.307667	0.99984	0.755803	0.298241	-0.0103579	0.998743	0.0377887	0.996234	-0.208886	0.899081
PA14_15660	2.25816	0.119871	-0.38908	0.99912	-0.468268	0.997276	-0.288127	0.881361	-1.25845	0.837401	-0.15768	0.988622	0.401089	0.935017	1.01045	0.5237	0.58105	0.88678	-0.592338	0.9999	-0.555531	0.99984	1.49895	0.302485	0.439845	0.923468	-0.448772	0.996234	0.316228	0.92498
PA14_15670,cumA	0.438889	0.999949	0.11798	0.99912	0.433413	0.912671	0.217467	0.751038	0.0459842	0.994224	0.0778296	0.988622	-0.380968	0.775252	-0.0693126	0.932246	0.0276983	0.990158	0.0673367	0.9999	-0.112699	0.99984	0.0616606	0.961224	-0.141385	0.95219	-0.213486	0.996234	-0.212454	0.863595
PA14_15680,cumB	0.281969	0.999949	-0.150414	0.99912	-0.0671998	0.999941	-0.121768	0.885338	0.0574035	0.993188	-0.143786	0.979891	-0.687743	0.530613	-0.297891	0.681712	-0.393387	0.790576	-0.102811	0.9999	-0.495447	0.99984	-0.293342	0.745219	-0.590362	0.548168	-0.365588	0.996234	-0.57059	0.495568
PA14_15700	-0.403729	0.999949	-0.723184	0.99912	-0.431336	0.973139	-0.247239	0.82517	-0.369272	0.963336	-0.721034	0.771073	-0.112626	0.971103	-0.032334	0.980254	-0.246792	0.915965	0.348092	0.9999	-0.438468	0.99984	-0.320838	0.818977	-0.544086	0.789259	0.148546	0.996234	-0.697075	0.590574
PA14_15710	-0.0538804	0.999949	0.105433	0.99912	0.235583	0.997276	-0.20712	0.816295	-0.0687145	0.993188	-0.271717	0.956752	-0.648091	0.649014	-0.896005	0.240586	-0.238451	0.905587	0.206775	0.9999	-0.320722	0.99984	-0.549943	0.494713	-0.604692	0.610794	-0.0318246	0.996234	-1.1322	0.141846
PA14_15720,yfhD	-0.0509712	0.999949	0.424275	0.99912	0.64764	0.860819	0.916259	0.239972	0.318423	0.965884	0.706714	0.726046	0.313982	0.87883	0.674173	0.433245	0.170062	0.938349	0.272612	0.9999	0.209225	0.99984	0.223576	0.868973	0.278854	0.911275	0.693656	0.996234	0.990231	0.275727
PA14_15740,purL	0.0360083	0.999949	-0.0873142	0.99912	0.0177694	0.999941	0.308959	0.631587	-0.0237388	0.995878	0.191395	0.968868	-0.0294457	0.987502	0.246311	0.720779	-0.0572473	0.975403	0.122646	0.9999	-0.231755	0.99984	-0.212711	0.823897	-0.261931	0.874471	0.00380389	0.996973	-0.188637	0.883431
PA14_15750	-0.100868	0.999949	0.566187	0.99912	0.450138	0.999941	0.878492	NA	0.0446869	0.995878	0.0235819	NA	0.218381	0.971103	1.24943	NA	0.900253	0.796945	0.486968	0.9999	-0.192726	0.99984	0.706191	0.736929	0.359237	NA	0.469359	0.996234	0.368795	NA
PA14_15770	0.34549	0.999949	-0.500683	0.99912	-0.21512	0.999941	-0.737928	0.366704	-1.01839	0.593925	-0.533674	0.852994	-0.163119	0.958541	-0.646057	0.486762	-0.579681	0.760801	-0.200566	0.9999	-0.0565746	0.99984	-0.832095	0.338962	-1.17684	0.277021	-0.345177	0.996234	-0.185796	0.92498
PA14_15780	-0.761964	0.999949	-0.446865	0.99912	-0.494456	0.95309	-0.420786	0.664186	-0.653591	0.867022	-0.329063	0.958658	-0.0387019	0.988958	0.137726	0.903172	0.40376	0.86258	-0.359933	0.9999	-0.258793	0.99984	0.507036	0.638384	0.0845043	0.985146	-0.16836	0.996234	0.00756829	0.997079
PA14_15790	0.0600042	0.999949	-0.276182	0.99912	0.226517	0.969079	0.438598	0.310633	0.0221117	0.995721	0.0819778	0.979891	0.109406	0.946902	0.0316373	0.958831	0.126396	0.914155	0.149423	0.9999	0.202276	0.99984	0.0294003	0.974863	0.214863	0.856525	0.118764	0.996234	-0.0124635	0.992315
PA14_15810,glmS	-0.483032	0.999949	-0.397857	0.99912	-0.485204	0.953264	0.123906	0.918412	-0.318011	0.967941	0.0461261	0.991218	0.0653473	0.981507	0.202753	0.842762	0.347243	0.88695	0.0935113	0.9999	-0.130397	0.99984	0.140145	0.93051	0.259301	0.924321	-0.256461	0.996234	0.267635	0.883082
PA14_15820,nagA	0.143116	0.999949	-0.86542	0.329268	-0.126999	0.999941	-0.0852718	0.923803	0.128004	0.981681	-0.0134659	0.997425	0.483794	0.694255	0.434319	0.527233	0.285774	0.86258	0.270541	0.9999	-0.0180619	0.99984	0.668929	0.269103	0.399346	0.760215	0.0452013	0.996234	0.525179	0.519787
PA14_15830	0.247479	0.999949	-0.19885	0.99912	0.406323	0.90819	0.342778	0.553469	0.726819	0.515364	0.5981	0.547042	1.00502	0.0549015	0.972355	0.0579174	0.781316	0.335329	0.468193	0.9999	0.38805	0.99984	0.980814	0.0492429	0.513358	0.542525	0.429299	0.996234	0.714947	0.226554
PA14_15840	0.242263	0.999949	0.130855	0.99912	0.135269	0.999941	0.220938	0.750594	0.00547718	0.999081	0.0614222	0.98965	0.157493	0.938314	0.0244388	0.97879	0.317721	0.832534	-0.0219814	0.9999	0.0536137	0.99984	0.0943618	0.932458	-0.130672	0.957954	0.348354	0.996234	0.13223	0.92726
PA14_15850	0.380183	0.999949	0.144924	0.99912	0.297119	0.957623	0.142447	0.842405	-0.157501	0.979527	0.0178201	0.996316	-0.0415044	0.982173	0.0408338	0.957206	0.164317	0.912322	0.203034	0.9999	0.0974227	0.99984	0.197541	0.820716	-0.0629074	0.979278	0.279911	0.996234	0.088253	0.951256
PA14_15860	0.0944068	0.999949	0.00349356	0.999563	-0.0185028	0.999941	-0.0260917	0.977108	0.221224	0.965887	0.260509	0.94242	0.148555	0.94114	-0.197826	0.772063	-0.357686	0.790576	-0.0414991	0.9999	0.340124	0.99984	-0.0435287	0.971327	0.202398	0.908207	-0.387662	0.996234	0.218304	0.850866
PA14_15870	0.522599	0.999949	-0.0582222	0.99912	-0.256002	0.973139	-0.389639	0.50088	-0.110283	0.984354	-0.0894922	0.983683	-0.213015	0.889592	-0.384138	0.55667	-0.46184	0.715084	0.0672602	0.9999	0.265898	0.99984	-0.420032	0.523675	-0.237254	0.884087	-0.406848	0.996234	-0.110183	0.937699
PA14_15880	-0.492702	0.999949	-0.432886	0.99912	-0.872557	0.34086	-0.778206	0.237788	-0.484378	0.867022	-0.570468	0.730865	-0.414525	0.779246	-1.14098	0.0946213	-0.83721	0.474377	-0.52872	0.9999	-0.182679	0.99984	-0.774932	0.240332	-0.567498	0.59621	-0.346035	0.996234	-0.710648	0.371187
PA14_15890,purT	0.0472652	0.999949	-0.639215	0.99912	-0.789252	0.73561	-0.676017	0.39076	-0.547518	0.889407	-0.302352	0.958658	-0.496678	0.781824	-0.824235	0.326564	-1.01074	0.474377	0.174955	0.9999	0.19674	0.99984	-0.789334	0.352216	-0.400995	0.850163	-1.05269	0.850566	-0.62503	0.590835
PA14_15910	-0.0874895	0.999949	-0.293963	0.99912	-0.462193	0.969079	-0.528419	0.573847	-0.621129	0.886749	-0.584442	0.852994	-0.443244	0.836856	-0.909916	0.347523	-0.359124	0.889374	-0.114578	0.9999	-0.241308	0.99984	-0.530613	0.645206	-0.493301	0.818941	-0.677099	0.996234	-0.520482	0.734401
PA14_15920,yhjE	-0.456971	0.999949	0.236895	0.99912	-0.0342021	0.999941	-0.068231	0.964342	0.184435	0.987695	0.159471	0.983034	0.0947395	0.977651	0.552236	0.628278	0.442056	0.869345	-0.00721944	0.9999	-0.444968	0.99984	1.00512	0.327063	0.733248	0.702124	0.412493	0.996234	-0.274577	0.905121
PA14_15930,yfjD	-0.399522	0.999949	0.0572623	0.99912	0.12642	0.999941	0.0694243	0.944351	0.15113	0.981491	0.238175	0.962294	0.166544	0.949725	0.0502012	0.957964	-0.14206	0.940804	-0.174538	0.9999	-0.123355	0.99984	0.0441908	0.976488	-0.112182	0.972351	0.323752	0.996234	-0.143351	0.93254
PA14_15940	0.0130057	0.999949	0.635251	0.904833	0.0435267	0.999941	0.13576	0.886159	0.312153	0.956484	-0.0421963	0.991218	0.267525	0.889592	0.333813	0.681712	0.0386754	0.988574	0.140904	0.9999	0.188964	0.99984	0.430232	0.631479	-0.0212067	0.998743	0.3761	0.996234	0.0545713	0.981637
PA14_15960,ffh	-0.0105566	0.999949	0.529954	0.99912	0.353659	0.969079	0.762719	0.253053	0.51465	0.861159	0.507547	0.801841	0.122912	0.964684	0.511428	0.504244	0.386985	0.819154	0.324143	0.9999	0.175912	0.99984	0.12993	0.921517	0.0792453	0.978023	0.45996	0.996234	0.0124611	0.995236
PA14_15970,rpsP	-0.19396	0.999949	0.792477	0.871677	0.640168	0.90819	1.25981	0.121822	0.778144	0.824601	0.486289	0.88853	0.0521269	0.984909	0.676091	0.479224	0.776419	0.674801	0.262424	0.9999	-0.00532554	0.99984	0.299147	0.829623	0.0323152	0.998309	0.727967	0.996234	-0.288389	0.876865
PA14_15980,rimM	0.0108684	0.999949	0.384002	0.99912	0.392134	0.988812	0.928927	0.347901	0.310281	0.979527	0.362642	0.958658	0.228542	0.955998	0.588912	0.609721	0.364732	0.902422	0.385345	0.9999	-0.315514	0.99984	-0.0608335	0.977286	-0.231519	0.95361	0.233662	0.996234	-0.0497486	0.990614
PA14_15990,trmD	0.121913	0.999949	0.471118	0.99912	0.710628	0.936497	1.25862	0.211839	0.704005	0.889407	0.806698	0.793791	0.61575	0.793379	1.12576	0.300976	0.400883	0.898178	0.346735	0.9999	-0.346426	0.99984	-0.00290745	0.999104	0.0888388	0.988446	0.323521	0.996234	0.370461	0.863595
PA14_16000,rplS	0.167715	0.999949	0.00636401	0.99912	0.235746	0.997276	0.462637	0.528767	-0.117844	0.989672	0.198902	0.978766	0.185522	0.94114	0.416498	0.612176	0.317167	0.870585	0.216279	0.9999	-0.465977	0.99984	-0.372953	0.705569	-0.146649	0.95942	0.0550141	0.996234	-0.300408	0.831333
PA14_16010	0.349854	0.999949	0.259677	0.99912	0.611222	0.943776	0.885191	0.356896	0.252992	0.979527	0.489528	0.916246	0.957052	0.599425	0.941623	0.364177	1.00615	0.637503	0.550746	0.9999	-0.511647	0.99984	0.0539337	0.979827	0.201161	0.95942	0.592651	0.996234	0.609944	0.705608
PA14_16020	-2.17814	1.26e-08	-2.47543	3.04e-09	-1.62896	5.58e-05	-0.284649	0.633248	0.154936	0.979527	-1.55673	0.000165197	-1.79449	5.8e-05	-1.10728	0.0347666	-1.597	0.000588465	-0.540051	0.9999	0.188745	0.99984	-0.056139	0.961224	-1.81193	1.44e-05	-0.0937585	0.996234	-1.26512	0.0059026
PA14_16030	-0.653779	0.999949	-0.489917	0.99912	-0.167544	0.999941	-0.824932	0.327269	-0.639456	0.861159	-0.130516	0.984008	-0.208526	0.946902	-0.410315	0.674997	-0.782034	0.671369	-0.476301	0.9999	-0.305203	0.99984	-0.589967	0.560564	-0.246171	0.92977	0.496083	0.996234	0.191308	0.92498
PA14_16040,xerD	0.129029	0.999949	0.31378	0.99912	-0.0658174	0.999941	0.4199	0.386089	0.298299	0.919424	0.217235	0.942793	0.302556	0.781824	0.333696	0.556131	0.180974	0.900482	0.177977	0.9999	0.0978408	0.99984	0.31787	0.59818	-0.0175229	0.998743	0.0883638	0.996234	0.310035	0.694961
PA14_16050,dsbC	0.18984	0.999949	0.178418	0.99912	-0.062556	0.999941	0.234759	0.717976	0.349113	0.919424	0.486994	0.752416	0.072226	0.971103	-0.164362	0.812174	-0.387239	0.771707	0.317361	0.9999	0.207757	0.99984	-0.326955	0.6643	-0.0899572	0.973161	-0.225438	0.996234	-0.139424	0.920627
PA14_16070,hom	0.157422	0.999949	-0.0287582	0.99912	-0.292369	0.946427	-0.149619	0.795732	-0.143694	0.979527	-0.0900792	0.979891	-0.0584276	0.971103	-0.135189	0.811641	-0.157274	0.905587	0.0838194	0.9999	-0.187616	0.99984	-0.436606	0.386154	-0.273107	0.802776	-0.0863936	0.996234	-0.115223	0.91912
PA14_16090,thrC	0.0585142	0.999949	-0.0569332	0.99912	-0.369293	0.890917	-0.603667	0.193905	-0.304594	0.908436	-0.186678	0.954631	-0.308835	0.772313	-0.268008	0.626497	-0.337194	0.759374	0.0933116	0.9999	-0.116618	0.99984	-0.578666	0.22881	-0.373268	0.673612	-0.361821	0.996234	-0.52676	0.360417
PA14_16100	0.64122	0.999949	-0.032661	0.99912	0.326149	0.999941	1.00949	NA	0.471082	0.979527	0.313755	NA	1.67415	0.599425	2.54384	NA	1.56251	0.673923	0.411626	0.9999	1.09913	0.99984	2.70754	0.101386	2.19064	NA	0.785892	0.996234	1.53523	NA
PA14_16110	0.432011	0.999949	-0.151716	0.99912	0.335286	0.988812	-1.2813	0.161836	-0.902717	0.767301	0.00547378	0.998674	-0.675586	0.71071	-0.837562	0.379902	-0.246279	0.914155	-0.738784	0.9999	-0.397729	0.99984	-0.397624	0.748349	-0.40637	0.864074	-0.469659	0.996234	0.512031	NA
PA14_16130	-0.0562119	0.999949	0.278114	0.99912	-0.0591159	0.999941	-0.350385	0.616701	-0.0137829	0.996258	-0.135734	0.979891	-0.142848	0.958427	-0.0917554	0.915501	-0.189927	0.91328	-0.0292025	0.9999	0.0426076	0.99984	0.0119192	0.993382	-0.14786	0.953866	-0.228288	0.996234	-0.0607869	0.974452
PA14_16140	0.0441572	0.999949	0.182058	0.99912	0.171642	0.997276	0.43369	0.370566	0.632491	0.557636	0.472644	0.66661	-0.451641	0.649014	-0.176005	0.766212	-0.174366	0.905587	0.00542774	0.9999	0.0827849	0.99984	-0.389682	0.491505	0.25586	0.841919	0.215431	0.996234	0.303171	0.713601
PA14_16150	-0.180601	0.999949	0.0372577	0.99912	0.0996624	0.999941	0.0814752	0.908373	0.366945	0.867022	0.0631058	0.988622	-0.580911	0.492228	-0.500309	0.355789	-0.313302	0.796834	-0.0553857	0.9999	-0.0478269	0.99984	-0.58322	0.256945	0.135929	0.937668	0.0642708	0.996234	0.118255	0.922748
PA14_16160	-1.09763	0.303167	-0.471763	0.99912	-0.0106912	0.999941	-0.00111436	0.999378	0.527651	0.889407	0.458239	0.880184	-0.5277	0.754475	-0.416535	0.642672	-0.340122	0.878517	-0.124135	0.9999	0.0247052	0.99984	-0.731346	0.382716	0.28816	0.900578	0.180904	0.996234	0.260356	0.877013
PA14_16180	-0.923869	0.321776	-0.43415	0.99912	0.0660483	0.999941	0.0905653	0.924539	0.656248	0.7784	0.585253	0.726046	-0.433806	0.770001	-0.345307	0.652678	-0.359115	0.82846	-0.227262	0.9999	0.0792013	0.99984	-0.683395	0.33069	0.46891	0.741793	0.303286	0.996234	0.459897	0.660779
PA14_16190	-1.10129	0.0685536	-0.696224	0.601967	-0.148736	0.999941	-0.577422	0.35008	0.34423	0.937872	0.221568	0.959481	-0.583952	0.630301	-0.550524	0.416373	-0.353841	0.820506	-0.4015	0.9999	-0.179528	0.99984	-0.611797	0.357764	0.163797	0.938783	0.335561	0.996234	0.150521	0.920667
PA14_16200	-1.39567	0.118016	-1.41585	0.129714	-0.0203192	0.999941	-0.797815	0.347337	0.199743	0.979675	0.410064	0.916719	-0.560607	0.758146	-0.799899	0.377204	-0.354228	0.881981	-0.288303	0.9999	-0.100628	0.99984	-0.549942	0.592434	0.168422	0.95942	0.224318	0.996234	0.316779	0.850466
PA14_16210	0.0134896	0.999949	0.536025	0.753052	0.301436	0.953264	0.566912	0.284396	0.539984	0.767301	0.180447	0.966015	-0.2674	0.838432	-0.140925	0.826705	0.0297456	0.988574	0.318189	0.9999	-0.100123	0.99984	-0.206432	0.804517	-0.218293	0.893326	-0.207815	0.996234	-0.104482	0.939162
PA14_16220,recJ	0.110422	0.999949	0.256088	0.99912	-0.020189	0.999941	0.478633	0.291608	-0.0208372	0.995878	-0.150747	0.968868	-0.0879571	0.962033	-0.0696754	0.910775	0.0393242	0.978559	0.368602	0.9999	-0.280038	0.99984	-0.0483323	0.961224	-0.285739	0.789811	0.0652133	0.996234	-0.293419	0.703619
PA14_16250,lasB	-0.663341	0.849038	-0.554069	0.943149	-0.298278	0.973139	-0.0135898	0.990789	-0.115486	0.987695	0.404922	0.854992	0.0771451	0.971103	0.00144537	0.99761	-0.209537	0.905587	-0.35381	0.9999	0.637049	0.99984	-0.857831	0.178191	-0.179612	0.932222	-0.358422	0.996234	0.0468307	0.982064
PA14_16260	0.0459222	0.999949	-0.843442	0.99912	-0.729984	0.936165	-1.26603	NA	-0.466204	0.956484	0.175384	NA	-0.31366	0.932136	-0.0758326	0.957837	-0.165573	0.958415	-0.159927	0.9999	0.565084	0.99984	0.343164	0.837562	-0.0817367	0.990294	-0.261562	0.996234	-0.13093	NA
PA14_16270	-3.80852	9.98e-12	-3.50845	9.64e-10	-1.61425	0.0336353	0.568556	0.52045	1.43399	0.281145	-2.31787	0.000165946	-1.81933	0.0209717	-2.05008	0.00421099	-2.24639	0.00165744	0.223364	0.9999	0.632045	0.99984	-0.156391	0.92529	-1.72054	0.0288691	0.871472	0.996234	-1.06989	0.278325
PA14_16280	0.577842	0.999949	-0.236464	0.99912	0.141143	0.999941	-0.918866	0.197913	-0.194729	0.979527	-0.00588087	0.998674	0.0998824	0.971103	-0.579383	0.473775	-0.412565	0.817704	0.388631	0.9999	0.476881	0.99984	-0.116026	0.931576	0.0875575	0.978023	-0.647953	0.996234	0.164796	0.923298
PA14_16290	-0.023265	0.999949	-0.71485	0.99912	0.0140805	0.999941	-0.925094	0.315425	-0.356686	0.965887	-0.385864	0.942793	-0.409067	0.861115	-1.27135	0.189133	-0.639773	0.766804	0.38121	0.9999	0.261763	0.99984	-0.583552	0.616789	-0.448523	0.859262	-0.474662	0.996234	-0.562591	0.725111
PA14_16300	0.545913	0.999949	-0.90424	0.99912	0.234476	0.999941	-0.763201	NA	-0.463051	0.965887	-0.759464	NA	0.092458	0.981006	-0.376372	0.792618	-0.238114	0.941503	-0.0729101	0.9999	0.234183	0.99984	-0.441234	0.806839	-0.360406	NA	0.0183455	0.996234	0.274544	NA
PA14_16310	-0.550229	0.999949	-1.08217	0.99912	-0.196949	0.999941	-1.65284	NA	-0.692564	0.956484	-0.585638	NA	-0.0507619	0.990843	-0.0117316	NA	0.200317	0.963114	-0.108815	0.9999	-0.172356	0.99984	0.609187	0.753706	0.471613	NA	-0.399353	0.996234	-0.0227711	NA
PA14_16320,fkbP-1	0.0604333	0.999949	0.31111	0.99912	-0.0559504	0.999941	0.211466	0.701433	-0.00293719	0.999081	0.0681849	0.988622	-0.00454844	0.998591	0.246008	0.667358	-0.00096383	0.999356	0.0932196	0.9999	-0.0793404	0.99984	-0.114641	0.900181	-0.23032	0.867412	-0.155314	0.996234	-0.106326	0.928298
PA14_16330	-0.489783	0.7358	-0.770822	0.0783191	-0.334514	0.905209	-0.640834	0.131166	-0.27155	0.919424	-0.10756	0.979891	-0.571783	0.397108	-0.764671	0.0838387	-0.556567	0.477882	0.0983343	0.9999	-0.00570887	0.99984	-0.999791	0.00668505	0.298676	0.754926	-0.183343	0.996234	0.274131	0.709029
PA14_16340	-0.952453	0.272535	-0.981125	0.269082	-0.795285	0.51862	-1.10279	0.102038	-0.260511	0.965887	-0.513362	0.796444	-0.822703	0.441097	-0.424448	0.581646	-0.936894	0.419278	0.0384231	0.9999	-0.0722369	0.99984	-0.584704	0.422328	0.155324	0.95219	-0.757319	0.996234	-0.524025	0.589441
PA14_16350	0.243597	0.999949	-0.341834	0.99912	-0.0518419	0.999941	-0.505767	NA	0.00386914	0.999081	0.147482	NA	0.478284	0.849882	1.03291	0.344143	-0.237244	0.937824	0.416124	0.9999	0.32296	0.99984	1.34102	0.180262	0.486619	NA	-0.0400875	0.996234	0.568861	NA
PA14_16360	-1.47928	0.0617483	-0.827369	0.748095	-0.973859	0.516943	0.960315	0.225487	0.96988	0.602329	-0.889294	0.569505	-0.253149	0.92606	0.778352	0.367406	-0.472558	0.817262	0.883672	0.9999	0.319941	0.99984	0.742125	0.399335	-1.31089	0.192442	0.52488	0.996234	-1.30263	0.133117
PA14_16370	0.0532803	0.999949	-0.255191	0.99912	-0.737963	0.946517	-1.07554	0.366607	-0.535005	0.956484	-0.0414364	0.995753	-0.751558	0.781824	-1.01999	0.433336	-1.14406	0.664648	-0.0766297	0.9999	0.471935	0.99984	-0.747836	0.621117	-0.274132	0.953866	-0.748563	0.996234	-0.440392	0.859061
PA14_16380	0.394772	0.999949	-0.186174	0.99912	-0.387596	0.999941	-0.527761	NA	-1.09399	0.85	-0.417306	NA	0.0614332	0.987502	0.322909	0.833346	0.230116	0.948922	-0.140574	0.9999	-0.201413	0.99984	0.744764	0.65045	0.372152	0.92977	-0.477778	0.996234	0.0856005	NA
PA14_16390	0.252441	0.999949	-0.181079	0.99912	-0.14753	0.999941	-0.241542	0.880559	-0.104216	0.994034	-0.0885555	0.9912	0.507341	0.860878	0.172811	0.911187	0.238111	0.940495	0.22803	0.9999	0.312835	0.99984	1.04323	0.39785	0.719517	0.784621	-0.20752	0.996234	0.596005	0.767887
PA14_16410	0.752049	0.999949	0.262883	0.99912	-0.673951	0.999941	-0.648663	NA	0.0745497	0.995878	0.191784	NA	1.66511	NA	2.07257	NA	1.66915	NA	-0.605164	0.9999	0.185757	0.99984	2.49835	0.234284	1.72624	NA	-0.440243	0.996234	1.80579	NA
PA14_16430,wspA	0.460799	0.909759	0.310908	0.99912	0.151977	0.997276	0.198268	0.701849	0.262105	0.931061	0.216501	0.935576	0.0995096	0.958541	0.0313109	0.960021	0.171338	0.900482	0.448263	0.9999	0.357838	0.99984	-0.00899904	0.993139	-0.0622054	0.978023	0.0425627	0.996234	-0.110234	0.922748
PA14_16440,wspB	0.0946454	0.999949	-0.0224293	0.99912	-0.364343	0.936497	-0.509615	0.347337	-0.346157	0.905275	-0.765311	0.268855	-0.588118	0.530613	-0.719443	0.204974	-0.37288	0.762214	0.127696	0.9999	-0.108371	0.99984	-0.851938	0.106407	-0.573989	0.481907	-0.49378	0.996234	-0.792988	0.162352
PA14_16450,wspC	0.244854	0.999949	0.522838	0.437205	0.154852	0.99267	0.420863	0.306703	0.272616	0.902433	0.0505461	0.988622	0.148582	0.906095	-0.0354813	0.951614	0.201023	0.86258	0.367154	0.9999	0.291173	0.99984	0.140359	0.839764	-0.0330513	0.990294	0.228858	0.996234	-0.127359	0.891661
PA14_16460,wspD	0.1277	0.999949	0.52388	0.99912	0.500947	0.942359	0.989103	0.186632	0.752766	0.798136	0.603406	0.793791	0.373006	0.840158	0.829102	0.309848	0.389758	0.853621	0.308414	0.9999	0.362055	0.99984	0.296317	0.805274	0.168211	0.957954	0.484692	0.996234	0.305106	0.850259
PA14_16470,wspE	0.0954849	0.999949	0.545937	0.99912	0.465806	0.94257	0.728947	0.30863	0.512026	0.88557	0.474027	0.852994	0.260464	0.906095	0.558521	0.497182	0.185023	0.927713	0.312411	0.9999	0.300192	0.99984	0.0968737	0.948378	0.0518374	0.99253	0.237031	0.996234	-0.0407113	0.988462
PA14_16480,wspF	-0.0360236	0.999949	0.417772	0.99912	0.491171	0.906235	0.464072	0.483251	0.367724	0.935331	0.271058	0.942793	0.0780905	0.971103	0.423685	0.572668	0.205657	0.90676	0.0295464	0.9999	0.0876319	0.99984	0.0948954	0.940821	-0.110286	0.971127	0.288253	0.996234	-0.0885132	0.963071
PA14_16500,wspR	0.235868	0.999949	0.473939	0.813019	0.522269	0.654658	0.753875	0.105589	0.665833	0.515364	0.728474	0.210203	0.279221	0.808802	0.674197	0.179987	0.257012	0.8373	0.0731909	0.9999	0.194545	0.99984	0.115353	0.900641	0.0568341	0.979278	0.281037	0.996234	0.269001	0.752791
PA14_16510	0.185966	0.999949	0.44471	0.99912	0.424201	0.973139	1.04748	0.225487	0.588083	0.894152	0.722001	0.771073	0.403683	0.851276	0.896408	0.342271	0.266798	0.912322	0.277356	0.9999	-0.0352498	0.99984	0.271751	0.851975	0.191363	0.957954	0.395579	0.996234	0.226811	0.914391
PA14_16530,lysS	0.179836	0.999949	0.325845	0.99912	0.487783	0.95309	0.951252	0.247552	0.533092	0.908436	0.724956	0.739506	0.625519	0.72375	0.943484	0.279608	0.275833	0.905587	0.336445	0.9999	-0.033897	0.99984	0.320726	0.804104	0.143224	0.969314	0.284559	0.996234	0.5126	0.717019
PA14_16550	0.0527739	0.999949	0.330289	0.99912	0.219738	0.979565	0.248901	0.664186	0.128685	0.979527	0.145465	0.978766	-0.0284441	0.985719	0.184725	0.766426	0.0779933	0.963049	-0.184726	0.9999	0.0435584	0.99984	0.0140722	0.991995	-0.153096	0.92977	0.335014	0.996234	-0.12634	0.920667
PA14_16560	-0.0384848	0.999949	0.0786488	0.99912	-0.178615	0.997276	-0.285722	0.597449	-0.192411	0.965887	-0.12993	0.979891	-0.29005	0.808802	-0.142191	0.815541	-0.450761	0.686012	-0.298991	0.9999	-0.0965136	0.99984	-0.640195	0.216011	-0.118135	0.95361	-0.253532	0.996234	-0.049685	0.973887
PA14_16580	0.408315	0.495562	0.270843	0.989809	0.123867	0.989091	0.24946	0.450104	0.283652	0.837401	0.51478	0.143603	0.294013	0.651037	0.308589	0.374556	0.16776	0.842857	-0.0840256	0.9999	0.274261	0.99984	0.248143	0.511969	0.280339	0.604832	0.236383	0.996234	0.454562	0.191746
PA14_16590	0.0500144	0.999949	-0.105763	0.99912	-0.271777	0.969079	-0.194974	0.755955	-0.352622	0.894691	-0.0416279	0.9912	-0.404834	0.717836	-0.462786	0.428619	-0.400315	0.751188	-0.159307	0.9999	-0.109011	0.99984	-0.43294	0.46728	-0.489341	0.570707	-0.135459	0.996234	-0.389635	0.625429
PA14_16600	-0.100499	0.999949	0.158978	0.99912	-0.148488	0.999941	0.229238	0.737648	0.190828	0.979527	0.223017	0.958658	-0.00351014	0.998591	0.255088	0.711674	-0.0933083	0.959362	0.186759	0.9999	0.103119	0.99984	-0.0459009	0.971327	0.000644245	0.999949	-0.0945012	0.996234	0.140516	0.922748
PA14_16610	0.157361	0.999949	-0.0818465	0.99912	-0.428338	0.905415	-0.515424	0.366704	-0.53413	0.819989	-0.266114	0.935576	-0.634621	0.513902	-0.416098	0.524068	-0.255942	0.867792	0.0110472	0.9999	-0.226306	0.99984	-0.242892	0.771857	-0.478034	0.618754	-0.489552	0.996234	-0.30639	0.752951
PA14_16620	0.44425	0.999949	0.142406	0.99912	0.288753	0.988812	0.437628	0.566923	-0.170751	0.979675	-0.187569	0.979891	-0.655477	0.659518	-0.121651	0.901285	-0.0150602	0.995543	0.0954588	0.9999	-0.29128	0.99984	-0.291045	0.798939	-0.163703	0.956266	-0.0822355	0.996234	-0.339712	0.818667
PA14_16630	-0.389805	0.999949	-0.848184	0.99912	-1.07236	0.828893	-2.28214	0.0352103	-1.56702	0.559251	-0.780119	0.860475	-0.363743	0.932619	-1.33089	0.303933	-1.3189	0.623193	-0.692659	0.9999	-0.0899096	0.99984	-1.7108	0.165874	-0.567258	0.868185	0.254348	0.996234	-0.140922	0.969592
PA14_16640	-0.458278	0.999949	-0.621846	0.99912	-0.738127	0.953264	-2.27482	0.0558793	-1.61171	0.591776	-0.533001	0.948407	-0.686516	0.829667	-1.72903	0.200157	-1.21843	0.669039	-0.734073	0.9999	0.0750685	0.99984	-1.78556	0.175497	-0.710827	0.826409	0.175847	0.996234	-0.203329	0.954159
PA14_16660,cadA	0.45281	0.999949	0.494465	0.99912	-0.583304	0.840308	-0.560107	0.409973	-0.511377	0.861159	-0.319396	0.935576	-0.201574	0.932136	-0.163428	0.841846	-0.337997	0.853621	0.0778742	0.9999	-0.0540498	0.99984	-0.171815	0.886623	-0.123886	0.966444	-0.470157	0.996234	-0.262275	0.850466
PA14_16670,cadR	0.119749	0.999949	-0.36972	0.99912	-0.35403	0.973139	-0.794968	0.286462	-0.762334	0.741402	-0.270575	0.958658	-0.286259	0.877577	-0.651631	0.418853	-0.753497	0.638719	-0.0187539	0.9999	-0.1964	0.99984	-0.0102052	0.993382	-0.426773	0.799544	-0.32451	0.996234	-0.298986	0.835262
PA14_16680	1.29217	NA	0.547023	NA	-0.0821671	0.999941	-0.910724	NA	-1.08028	NA	-0.0598396	NA	0.0927528	NA	0.296678	NA	-0.208965	NA	0.703592	0.9999	1.44297	0.99984	1.14775	0.642064	0.741438	NA	-0.653186	0.996234	0.489886	NA
PA14_16690,ppc	0.640861	0.999949	0.24635	0.99912	-0.215455	0.999941	-0.520849	0.56386	-0.270428	0.979527	0.29392	0.962793	-0.112065	0.971103	-0.491773	0.621491	-0.36929	0.880641	-0.226634	0.9999	0.218058	0.99984	-0.28348	0.844052	-0.400754	0.867412	-0.14481	0.996234	-0.13935	0.951256
PA14_16700,adk	0.173224	0.999949	0.19314	0.99912	-0.514307	0.836519	-0.0834569	0.922139	-0.109825	0.987695	-0.0707044	0.988622	-0.42665	0.737387	-0.320483	0.638786	-0.198397	0.905587	0.0889906	0.9999	-0.0154539	0.99984	-0.35742	0.642208	-0.281659	0.864074	-0.00698172	0.996589	-0.533325	0.508898
PA14_16710,yeaZ	0.0184077	0.999949	0.415509	0.99912	0.288166	0.972797	0.467151	0.421504	0.0662053	0.993188	-0.111654	0.979891	-0.754266	0.404545	-0.103231	0.892061	0.24909	0.881571	0.0694214	0.9999	-0.158713	0.99984	-0.35273	0.642208	-0.379123	0.777233	0.206946	0.996234	-0.69322	0.315099
PA14_16720	-0.269795	0.999949	0.600974	0.99912	0.559957	0.939858	-0.0498247	0.971639	0.0764191	0.994034	-0.302391	0.961696	-0.779823	0.651314	-0.260264	0.803152	0.258282	0.912322	-0.170233	0.9999	0.0419863	0.99984	-0.247696	0.866101	-0.475283	0.821178	-0.0608065	0.996234	-0.779675	0.506026
PA14_16730	-0.285114	0.999949	-0.109378	0.99912	-0.206297	0.997276	-0.524894	0.377263	-0.849062	0.511997	-0.593899	0.641106	-0.718009	0.449657	-0.555322	0.384363	-0.186318	0.906724	-0.549801	0.9999	-0.790858	0.501281	-0.366846	0.621117	-0.871917	0.24918	-0.362449	0.996234	-0.961949	0.119928
PA14_16740	-0.162998	0.999949	0.175934	0.99912	-0.480019	0.988812	-0.423721	NA	-0.830993	0.895289	-0.537628	NA	-0.064862	0.985719	-0.348564	NA	-0.0829141	0.982888	-0.306338	0.9999	-0.0799607	0.99984	-0.179524	0.936736	-0.177228	NA	0.144756	0.996234	0.0547478	NA
PA14_16750	-0.177035	0.999949	-0.221394	0.99912	-0.269358	0.999941	-0.948923	NA	-0.123943	0.993188	-0.159346	NA	0.235015	NA	0.142247	NA	0.15869	NA	-0.255345	0.9999	0.134448	0.99984	0.394184	0.844052	-0.356447	NA	0.225414	0.996234	-0.376148	NA
PA14_16770	-0.391919	0.999949	0.231044	0.99912	0.300418	0.973139	0.641438	0.30189	0.349547	0.937872	0.0580449	0.98965	-0.00438483	0.998591	0.383389	0.603175	-0.0571671	0.977248	-0.0914293	0.9999	-0.227194	0.99984	-0.141245	0.908367	-0.108693	0.969494	0.082623	0.996234	-0.124131	0.938638
PA14_16780	-0.758036	0.194217	-0.215271	0.99912	0.080721	0.999941	0.0203379	0.979267	0.092157	0.987695	-0.0373697	0.9912	-0.359901	0.738029	-0.370056	0.5237	-0.315832	0.790576	0.0405666	0.9999	-0.16259	0.99984	-0.371022	0.523675	-0.313442	0.784621	-0.0243492	0.996234	-0.621381	0.28655
PA14_16790	-0.145788	0.999949	-1.10828	0.333194	-0.565567	0.930731	-1.39469	0.0703256	-0.899603	0.695891	-0.490794	0.871394	-0.765812	0.629752	-1.28214	0.129974	-1.26649	0.298363	-0.324682	0.9999	-0.278187	0.99984	-0.924069	0.270649	-0.574668	0.74283	-0.419641	0.996234	-0.471231	0.735982
PA14_16800	-0.96544	0.66832	-1.26126	0.237121	-0.631599	0.909418	-0.609282	0.481719	-0.751409	0.834829	-0.334278	0.952598	-0.335651	0.87752	-0.57396	0.559451	-0.553515	0.780939	-0.569578	0.9999	-0.144037	0.99984	-0.393193	0.746809	0.0082481	0.998743	-0.014213	0.996234	0.107046	0.963963
PA14_16820	-0.671565	0.570771	-0.886475	0.155964	-0.403402	0.921794	-0.438366	0.43406	-0.688462	0.591776	-0.430304	0.796288	-0.207633	0.891091	-0.485421	0.423157	-0.0478048	0.977737	-0.452659	0.9999	-0.0591248	0.99984	-0.487065	0.426023	-0.118382	0.957954	-0.156506	0.996234	-0.111955	0.934214
PA14_16830	-0.0354991	0.999949	0.122252	0.99912	0.340626	0.95309	0.400629	0.487986	0.34927	0.919424	0.556517	0.657839	0.0838465	0.971103	0.244836	0.711337	-0.149014	0.922998	0.363965	0.9999	0.127278	0.99984	-0.22001	0.802764	0.0611165	0.982473	0.118409	0.996234	0.250254	0.82621
PA14_16840	0.122014	0.999949	-0.331617	0.99912	-0.273392	0.997276	-0.0276139	0.981273	-0.0044896	0.999081	0.107776	0.988622	-0.130936	0.970665	0.220058	0.813473	-0.399198	0.845111	0.0445241	0.9999	-0.114765	0.99984	-0.265407	0.835351	0.0977215	0.978023	-0.134722	0.996234	0.0697965	0.975481
PA14_16860,plsB	-0.0381113	0.999949	0.0181669	0.99912	-0.0189584	0.999941	0.106829	0.880559	0.149756	0.979527	0.0567599	0.988622	0.287404	0.81747	0.303822	0.616549	0.0142324	0.994803	0.137031	0.9999	-0.059963	0.99984	0.0212251	0.985773	-0.0379504	0.99253	-0.0715783	0.996234	0.0536144	0.972979
PA14_16870	-0.0332796	0.999949	-0.336485	0.99912	0.17896	0.999941	-0.248004	0.809857	0.160449	0.983425	-0.136661	0.981076	-0.0161678	0.994311	0.268762	0.778942	-0.252823	0.907398	-0.0758556	0.9999	-0.410777	0.99984	0.602192	0.494713	-0.12463	0.973161	-0.514797	0.996234	-0.0150977	NA
PA14_16880	-0.119251	0.999949	0.231775	0.99912	0.0453814	0.999941	0.141427	0.941419	-0.248655	0.986746	-0.0959579	0.991218	0.847359	0.767547	1.27206	0.353959	0.555559	0.880641	-0.393346	0.9999	-0.110435	0.99984	1.58798	0.217334	0.832237	0.776243	-0.275568	0.996234	0.298338	NA
PA14_16890	-0.542017	0.931484	0.244282	0.99912	-0.0113416	0.999941	-0.0854614	0.911831	-0.0216167	0.995878	-0.268257	0.924488	-0.209769	0.888533	0.429431	0.473988	-0.67046	0.517254	-0.464475	0.9999	-0.318088	0.99984	0.20968	0.799364	-0.207979	0.899115	-0.299908	0.996234	-0.870542	0.141876
PA14_16910	-0.652218	0.999949	0.126253	0.99912	-0.0619943	0.999941	-0.0162737	0.991649	-0.0376982	0.995878	-0.313642	0.958658	-0.266546	0.923056	0.442118	0.639189	-0.616619	0.755739	-0.470898	0.9999	-0.263338	0.99984	0.132582	0.932033	-0.402655	0.859262	0.203278	0.996234	-0.717788	0.539434
PA14_16920,sufE	0.579744	0.999949	0.274466	0.99912	0.332881	0.969079	-0.31823	0.682485	-0.193214	0.979527	0.236748	0.958658	0.058269	0.979257	0.297059	0.691391	0.271163	0.883734	0.236817	0.9999	-0.276857	0.99984	0.262531	0.786185	-0.213347	0.920966	0.312018	0.996234	0.13302	NA
PA14_16930,csdA	0.204675	0.999949	0.110727	0.99912	-0.0517925	0.999941	-0.268541	0.475343	-0.0333528	0.993188	-0.0852282	0.979891	-0.170869	0.841276	-0.166409	0.692157	0.125913	0.904869	0.162335	0.9999	-0.140372	0.99984	0.141009	0.794921	-0.140288	0.895677	0.241352	0.996234	-0.202085	0.746601
PA14_16950,dapD	0.270423	0.999949	0.425775	0.99912	0.123935	0.999941	0.10453	0.911682	0.314536	0.956484	0.264832	0.952598	0.382393	0.806926	0.0464398	0.959175	0.203411	0.911756	0.555657	0.9999	0.231392	0.99984	0.144798	0.909716	0.295565	0.873665	0.0950573	0.996234	0.371234	0.749069
PA14_16960	0.0626416	0.999949	0.668857	0.625157	0.0784586	0.999941	0.218754	0.76635	0.179328	0.979527	-0.0690371	0.988622	-0.346535	0.81312	-0.084616	0.918614	0.346899	0.822747	0.0710483	0.9999	0.274611	0.99984	0.40905	0.589087	-0.0235711	0.998071	0.204722	0.996234	-0.343601	0.749378
PA14_16970	0.656446	0.648834	0.260498	0.99912	-0.234908	0.988812	-0.155203	0.840806	-0.227399	0.965887	-0.308585	0.907282	-0.4284	0.732297	-0.253066	0.712637	-0.0896051	0.961477	0.0801041	0.9999	-0.119441	0.99984	-0.326762	0.677821	-0.233013	0.894832	-0.0566746	0.996234	-0.321943	0.750092
PA14_16980	0.644747	0.999949	0.184348	0.99912	-0.0754311	0.999941	0.3176	0.748184	-0.0236482	0.995878	-0.0411892	0.992434	-0.168474	0.960304	0.00530501	0.996385	-0.267629	0.908864	0.562048	0.9999	0.014317	0.99984	-0.159998	0.922462	-0.1495	0.968201	-0.854656	0.996234	-0.375753	0.826704
PA14_16990	-2.89245	1.19e-05	-3.54532	3.82e-07	-2.80312	2.72e-05	-2.11919	0.00512036	-1.01686	0.687171	-2.94948	1.15e-05	-2.67626	0.000318268	-2.60025	0.000772621	-2.34643	0.00404337	-0.444803	0.9999	-0.351583	0.99984	-0.477453	0.705569	-2.56594	0.000391571	-0.227621	0.996234	-2.55891	0.000300949
PA14_17000	-0.333478	0.999949	-0.854407	0.99912	-0.643882	0.997276	0.361489	NA	0.140786	0.994224	0.257368	NA	1.45103	0.691695	2.25958	0.213491	1.92014	0.605102	-0.106741	0.9999	-0.0847982	0.99984	2.31894	0.186327	2.17216	0.39748	0.770859	0.996234	2.6425	NA
PA14_17010,yjcE	0.0448214	0.999949	-0.0249295	0.99912	0.084815	0.999941	-0.231092	0.664186	0.0938916	0.984354	-0.0535355	0.988622	0.19188	0.877087	-0.364072	0.506548	-0.273698	0.820506	-0.104597	0.9999	0.174556	0.99984	0.00986208	0.993139	-0.0458234	0.985146	0.172773	0.996234	0.113925	0.922748
PA14_17030,dapC	0.20568	0.999949	0.354684	0.99912	0.10891	0.999941	0.550909	0.23625	0.593811	0.584321	0.195986	0.945226	0.398397	0.677857	0.439979	0.383603	0.294343	0.796945	0.2736	0.9999	0.291826	0.99984	0.450703	0.37373	0.213149	0.873665	0.339745	0.996234	-0.0794291	0.951132
PA14_17040,glnD	0.326323	0.999949	0.29766	0.99912	0.0453803	0.999941	0.582365	0.330288	0.408375	0.892549	0.306627	0.916139	0.387639	0.780673	0.531752	0.419393	0.36015	0.806811	0.393222	0.9999	0.282745	0.99984	0.46498	0.509349	0.225417	0.900578	0.361644	0.996234	0.471485	0.595762
PA14_17050,map	0.171539	0.999949	0.108207	0.99912	-0.0150604	0.999941	0.444538	0.497095	0.340261	0.945474	0.371484	0.883459	0.183035	0.935017	0.281496	0.703437	-0.0695318	0.973219	0.338725	0.9999	0.195907	0.99984	0.0391368	0.977286	-0.00694781	0.998743	0.089135	0.996234	0.186828	0.898535
PA14_17060,rpsB	0.089121	0.999949	0.213653	0.99912	0.167508	0.999941	0.679418	0.439304	0.424672	0.956484	0.331011	0.958658	0.130595	0.971103	0.4764	0.637329	0.0661357	0.98228	0.155199	0.9999	-0.349672	0.99984	-0.143407	0.93158	-0.188725	0.957954	0.0632123	0.996234	0.0314018	0.992315
PA14_17070,tsf	0.130495	0.999949	-0.0406559	0.99912	-0.0396631	0.999941	0.334813	0.673397	-0.0796121	0.993188	0.0633843	0.989916	-0.0903816	0.971103	-0.0070625	0.995438	-0.103354	0.963114	-0.0146671	0.9999	-0.46638	0.99984	-0.458938	0.612976	-0.425902	0.799544	-0.0575465	0.996234	-0.417913	0.736981
PA14_17080,pyrH	0.402006	0.999949	0.407733	0.99912	0.746438	0.764355	1.35768	0.0544769	0.687876	0.834829	0.961186	0.435999	0.600911	0.71424	1.06258	0.182297	0.479174	0.797563	0.287244	0.9999	-0.0558007	0.99984	-0.0457913	0.977887	0.487999	0.78613	0.382215	0.996234	0.664119	0.540087
PA14_17100,frr	0.209101	0.999949	0.337187	0.99912	0.658509	0.903572	1.10268	0.182998	0.433416	0.956484	0.921812	0.570186	0.354801	0.869826	0.73485	0.428619	0.194749	0.937171	0.296427	0.9999	-0.115868	0.99984	-0.258308	0.857248	0.226865	0.938783	0.0618148	0.996234	0.396897	0.816165
PA14_17110,uppS	-0.0503097	0.999949	0.111658	0.99912	0.259041	0.999941	0.461207	0.657798	-0.00913513	0.999081	0.0756698	0.9912	-0.0152205	0.994939	0.253787	0.822947	0.24984	0.922416	0.091107	0.9999	-0.485487	0.99984	-0.284777	0.857248	-0.231893	0.949482	0.143029	0.996234	0.024581	0.993021
PA14_17120,cdsA	-0.360652	0.999949	-0.0405508	0.99912	0.114975	0.999941	0.229565	0.749305	-0.405418	0.897491	-0.266912	0.942793	-0.606123	0.599425	-0.29607	0.678366	-0.0103079	0.996196	-0.133937	0.9999	-0.72446	0.749735	-0.718385	0.254763	-0.516366	0.623592	-0.106337	0.996234	-0.864828	0.19378
PA14_17130,dxr	-0.268998	0.999949	0.0290093	0.99912	0.315269	0.986767	0.279962	0.757302	-0.197739	0.979527	0.172282	0.979891	-0.206763	0.937414	-0.00140421	0.997641	0.0776355	0.975111	-0.0500531	0.9999	-0.617023	0.99984	-0.574736	0.524297	-0.398572	0.84355	0.0614186	0.996234	-0.49841	0.68752
PA14_17140,yaeL	0.0479195	0.999949	0.497534	0.99912	0.613725	0.878256	0.57441	0.458939	0.371017	0.956484	0.180545	0.979891	0.00509237	0.998591	0.275969	0.764623	0.465553	0.803202	0.117335	0.9999	-0.0221038	0.99984	0.0379118	0.982324	-0.128109	0.971814	0.375409	0.996234	0.0281493	0.992315
PA14_17150	-0.0485733	0.999949	0.0369417	0.99912	0.102245	0.999941	0.598045	0.383899	0.320528	0.956484	0.414864	0.876736	0.22283	0.923056	0.396969	0.621491	0.0143167	0.995543	0.0467234	0.9999	-0.0656516	0.99984	-0.155351	0.907091	0.0515443	0.99253	0.166885	0.996234	0.145455	0.932167
PA14_17170,ompH	-0.13718	0.999949	0.00304254	0.999563	-0.257946	0.973139	-0.0412547	0.958086	-0.124673	0.979675	-0.220368	0.942793	-0.506949	0.619558	-0.319417	0.603175	-0.311895	0.806811	-0.0756289	0.9999	-0.134684	0.99984	-0.569685	0.307538	-0.402166	0.697027	-0.210711	0.996234	-0.542521	0.419901
PA14_17180,lpxD	-0.066999	0.999949	0.0339282	0.99912	0.0457594	0.999941	0.488359	0.562784	0.140588	0.98886	0.129462	0.983034	-0.114717	0.971103	0.182718	0.852872	-0.0521734	0.987032	-0.0565721	0.9999	-0.204218	0.99984	-0.280106	0.831861	-0.232309	0.930641	0.0195379	0.996234	-0.267972	0.880087
PA14_17190,fabZ	-0.217362	0.999949	0.363478	0.99912	0.47041	0.972797	1.30405	0.156475	0.804351	0.837401	0.655597	0.844372	0.502252	0.829667	0.831221	0.422098	0.352538	0.900482	0.0810255	0.9999	-0.058106	0.99984	0.0707186	0.971327	0.370215	0.895677	0.496352	0.996234	0.402513	0.832305
PA14_17210,lpxA	0.041098	0.999949	0.189532	0.99912	0.256354	0.988812	0.49529	0.444194	0.0622616	0.993188	0.186187	0.977201	-0.330402	0.835289	-0.0803739	0.928133	-0.106709	0.955535	0.175776	0.9999	-0.244288	0.99984	-0.430515	0.589087	-0.432204	0.760215	-0.0859445	0.996234	-0.333591	0.769952
PA14_17220,lpxB	-0.203953	0.999949	0.156344	0.99912	0.247491	0.999941	0.631206	0.577633	0.17741	0.989945	0.263023	0.979891	0.0176923	0.994877	0.262469	0.841846	0.0238209	0.995279	0.0749349	0.9999	-0.325718	0.99984	-0.309164	0.867515	-0.197324	0.967388	0.17348	0.996234	-0.110981	0.972979
PA14_17230,rnhB	-0.423833	0.999949	-0.0731658	0.99912	0.0613952	0.999941	0.106578	0.911831	-0.0795919	0.993188	0.0710883	0.989437	-0.00821368	0.997354	-0.019678	0.984005	-0.1994	0.913599	0.0344435	0.9999	-0.580154	0.99984	-0.52429	0.506632	-0.478867	0.745184	0.0193713	0.996234	-0.497	0.628542
PA14_17250,yaaJ	0.0355206	0.999949	-0.271335	0.99912	0.125419	0.999941	0.300327	0.691845	-0.214624	0.979527	0.13668	0.979891	0.161195	0.952651	0.1623	0.842762	-0.0521682	0.981782	0.176929	0.9999	-0.579351	0.99984	-0.395251	0.657897	-0.246519	0.905372	-0.0354242	0.996234	-0.135851	0.935746
PA14_17260,dnaE	0.149221	0.999949	0.117554	0.99912	0.465968	0.937092	0.834093	0.208135	0.0776076	0.993188	0.38175	0.88853	0.0451716	0.984739	0.456582	0.561837	0.186096	0.919343	0.0606838	0.9999	-0.367506	0.99984	-0.306886	0.762045	-0.105643	0.973272	0.148061	0.996234	-0.0888618	0.963524
PA14_17270,accA	0.23731	0.999949	0.000274761	0.999721	-0.300018	0.95533	0.058245	0.941419	-0.213453	0.965887	-0.0670954	0.988622	-0.534587	0.599425	-0.190258	0.769712	-0.177482	0.906496	-0.00996319	0.9999	-0.425378	0.99984	-0.667854	0.225706	-0.616641	0.453289	-0.212945	0.996234	-0.620767	0.335975
PA14_17280,mesJ	-0.172706	0.999949	-0.138189	0.99912	-0.0957041	0.999941	0.343642	0.528767	-0.468741	0.834829	-0.375746	0.82965	-0.615895	0.483013	-0.218944	0.721445	-0.0888804	0.954806	0.00385815	0.9999	-0.623879	0.746898	-1.10076	0.0220456	-0.445936	0.618754	-0.290497	0.996234	-0.762205	0.1792
PA14_17290,pyrG	0.36861	0.999949	-0.0912769	0.99912	0.129793	0.999941	0.526209	0.442415	-0.0429948	0.994273	0.342189	0.918002	0.328905	0.839161	0.371728	0.637156	0.134673	0.941875	0.0904319	0.9999	-0.345774	0.99984	-0.192052	0.86912	-0.100968	0.975469	-0.0951052	0.996234	-0.0734944	0.970927
PA14_17310,kdsA	0.370946	0.999949	0.111129	0.99912	0.331499	0.992909	0.69757	0.444194	0.148494	0.989945	0.578219	0.860663	0.405877	0.85756	0.876547	0.36653	0.303964	0.905587	0.234042	0.9999	-0.148401	0.99984	0.0180904	0.993139	0.0635013	0.99253	0.0566697	0.996234	0.289589	0.883431
PA14_17320,eno	-0.074163	0.999949	0.00315636	0.999563	0.125426	0.999941	0.317951	0.670419	-0.0400874	0.994682	0.251083	0.958658	0.0175434	0.993366	0.288478	0.712773	-0.130559	0.944177	0.0847831	0.9999	-0.190628	0.99984	-0.348704	0.716599	-0.167157	0.949384	-0.239209	0.996234	-0.27018	0.849234
PA14_17330	-0.0250246	0.999949	-0.447368	0.99912	0.0130069	0.999941	0.322315	0.768312	-0.363569	0.965887	0.0275472	0.996495	-0.102049	0.973219	0.100474	0.93802	-0.1938	0.940003	-0.104699	0.9999	-0.735616	0.99984	-0.533875	0.659732	-0.435194	0.866155	-0.344403	0.996234	-0.230709	0.915473
PA14_17340,ispD	-0.00915681	0.999949	0.265976	0.99912	0.514527	0.936755	0.725254	0.328534	0.0969911	0.993188	0.165916	0.979891	0.0865191	0.971103	0.476523	0.579809	0.414185	0.827171	-0.148738	0.9999	-0.319936	0.99984	-0.161446	0.911144	-0.0609354	0.990294	0.349226	0.996234	-0.209768	0.903565
PA14_17350	0.0257081	0.999949	-0.115868	0.99912	-0.505691	0.929551	-0.710288	0.330183	-0.351196	0.956484	-0.199164	0.978766	-0.857846	0.470678	-0.944028	0.218692	-0.763442	0.635835	0.539909	0.9999	0.490841	0.99984	-0.239311	0.840139	-0.524582	0.724342	-0.842087	0.996234	-0.404742	0.748205
PA14_17370,yedE	0.0798322	0.999949	0.0572856	0.99912	-0.0231314	0.999941	-0.357609	0.482977	0.209107	0.960755	-0.114917	0.979891	0.0778098	0.971103	-0.510703	0.340757	-0.0957499	0.944177	0.714104	0.960546	0.651275	0.525238	0.119074	0.898187	0.108607	0.957954	-0.349186	0.996234	0.090545	0.947229
PA14_17380	0.123941	0.999949	0.252343	0.99912	0.65285	0.939858	0.247387	0.852745	0.270015	0.979527	0.263136	0.979891	0.174013	0.968681	0.629204	0.583129	0.207485	0.940495	0.140202	0.9999	0.230583	0.99984	1.26953	0.201356	-0.243235	0.95219	0.141907	0.996234	0.20898	0.932167
PA14_17400,adhC	0.143507	0.999949	0.00604051	0.99912	0.0248435	0.999941	-0.366475	0.616701	0.0431334	0.994273	0.267486	0.954781	0.0793117	0.971103	0.0241124	0.981012	-0.30757	0.869345	0.113182	0.9999	0.306204	0.99984	-0.297237	0.770725	0.348635	0.845733	-0.132443	0.996234	0.139089	0.932967
PA14_17410	0.0249126	0.999949	-0.326203	0.99912	-0.301938	0.973139	-1.00377	0.126288	-0.547001	0.846252	-0.340244	0.91104	-0.37134	0.811856	-0.330239	0.673809	-0.400943	0.803202	-0.0433851	0.9999	0.0394456	0.99984	-0.475175	0.546084	-0.0551016	0.988754	-0.459002	0.996234	-0.504921	0.605545
PA14_17420,ispF	-0.358404	0.999949	-0.384692	0.99912	-0.57815	0.645629	-0.606086	0.259604	-0.691279	0.559251	-0.55202	0.613141	-0.681704	0.414534	-0.826305	0.136635	-0.72867	0.427598	-0.021737	0.9999	-0.354837	0.99984	-0.763412	0.156699	-0.936551	0.11288	-0.53747	0.996234	-0.956736	0.0630048
PA14_17440,truD	0.202402	0.999949	0.0121072	0.99912	-0.190436	0.997276	-0.0612492	0.941419	-0.224383	0.965887	0.0355893	0.991218	-0.294146	0.835289	-0.0396932	0.959639	-0.246616	0.880641	-0.12628	0.9999	-0.47557	0.99984	-0.176754	0.851738	-0.679711	0.424377	-0.0605156	0.996234	-0.528364	0.490231
PA14_17450,surE	-0.0638192	0.999949	-0.0289932	0.99912	-0.327881	0.955126	-0.151644	0.844096	-0.136711	0.979675	-0.17212	0.977083	-0.297571	0.836519	-0.277399	0.68341	-0.275043	0.864337	-0.35936	0.9999	-0.316959	0.99984	-0.155374	0.880547	-0.526802	0.586908	-0.13738	0.996234	-0.571078	0.458765
PA14_17460,pcm	-0.23372	0.999949	0.385894	0.99912	0.485188	0.923068	0.666332	0.311964	0.301533	0.956484	0.448624	0.852149	-0.0939552	0.971103	0.426446	0.57833	-0.0953545	0.963114	-0.0386076	0.9999	0.00682978	0.99984	-0.0501556	0.971327	-0.00440948	0.999307	0.146907	0.996234	0.0584657	0.976196
PA14_17470,nlpD	-0.214473	0.999949	0.251598	0.99912	-0.1755	0.999941	-0.47594	0.423113	-0.116466	0.984354	0.0792153	0.988622	-0.440789	0.730109	-0.602544	0.342356	-0.359769	0.803202	-0.107269	0.9999	0.431084	0.99984	-0.542546	0.404127	-0.286591	0.860817	-0.101955	0.996234	-0.375286	0.705608
PA14_17480,rpoS	-0.0363493	0.999949	-0.375848	0.99912	-0.427322	0.913947	-0.624074	0.276228	-0.330573	0.934703	0.136781	0.979891	-0.0612547	0.974164	-0.40649	0.543435	-0.457975	0.74087	-0.131906	0.9999	0.518317	0.99984	-0.574158	0.355229	-0.0696403	0.978023	0.0231813	0.996234	0.0990448	0.951132
PA14_17490,fdxA	0.345441	0.999949	0.363697	0.99912	0.135823	0.999941	0.0359419	0.978487	0.578261	0.886749	0.817666	0.653663	0.553199	0.763376	0.706315	0.433336	0.0430885	0.988574	0.575655	0.9999	0.36742	0.99984	0.258394	0.851727	0.0603971	0.99253	-0.389957	0.996234	0.219382	0.909753
PA14_17500,mutS	0.011625	0.999949	0.248129	0.99912	0.0472213	0.999941	-0.268931	0.717066	0.103172	0.990691	0.0785192	0.988622	-0.32728	0.835311	-0.0660708	0.941095	0.221049	0.905587	-0.426331	0.9999	-0.155321	0.99984	0.324543	0.726069	-0.193001	0.927664	0.0178364	0.996234	-0.18073	0.903538
PA14_17510	-0.402631	0.999949	0.391259	0.99912	-0.150251	0.999941	-0.465704	0.70672	-0.290063	0.979527	-0.238509	0.979891	-0.79883	0.730527	-0.206853	0.882804	0.428918	0.896525	-0.238026	0.9999	-0.14917	0.99984	0.213656	0.919753	-0.300856	0.937366	-0.249458	0.996234	-0.572544	0.767887
PA14_17520,cinA	-0.0365522	0.999949	0.413492	0.99912	0.718127	0.743416	1.04628	0.132828	0.0502598	0.994273	0.172008	0.979891	-0.107017	0.971103	0.440176	0.603181	0.580456	0.737254	0.00444365	0.9999	-0.209291	0.99984	-0.0323237	0.983788	-0.274603	0.900578	0.59665	0.996234	-0.115509	0.953347
PA14_17530,recA	0.39195	0.999949	0.00569271	0.99912	0.302995	0.972683	0.723694	0.220931	0.233558	0.965887	0.3164	0.90749	0.137117	0.957026	0.389295	0.576591	0.134572	0.937824	0.113213	0.9999	-0.141478	0.99984	-0.0311593	0.981528	-0.0170914	0.998743	0.111843	0.996234	0.173728	0.901204
PA14_17540,recX	0.317534	0.999949	0.148677	0.99912	0.363577	0.971677	0.558951	0.443308	-0.0368053	0.995721	-0.190265	0.979891	-0.186466	0.943787	0.221258	0.803152	0.0322555	0.990158	0.310265	0.9999	-0.628027	0.99984	-0.163192	0.907091	-0.497975	0.760215	0.18605	0.996234	0.191488	0.909529
PA14_17550	0.232951	0.999949	-0.459803	0.99912	-0.597486	0.946517	-1.17617	0.212694	-0.127656	0.99282	0.00465404	0.999278	-0.273846	0.935017	-1.11436	0.2754	-0.738032	0.748305	-0.0304536	0.9999	0.539817	0.99984	-0.277315	0.866101	0.140137	0.975469	-0.505691	0.996234	0.16089	0.951132
PA14_17570	0.610198	0.999949	-0.164557	0.99912	-0.2006	0.999941	-1.39068	0.195279	0.130602	0.993188	0.17926	0.983034	-0.00119385	0.999789	-1.32171	0.252232	-0.70177	0.786908	0.291301	0.9999	0.955736	0.99984	-0.168227	0.936143	0.448936	0.889654	-0.38583	0.996234	0.555131	0.781024
PA14_17580	0.323484	0.999949	-0.416067	0.99912	-0.263833	0.999941	-1.47455	0.193367	-0.0101656	0.999081	0.144262	0.988622	-0.249133	0.958541	-1.94865	0.0949762	-0.849789	0.755739	0.320794	0.9999	0.850649	0.99984	-0.317273	0.875583	0.206929	0.968201	-0.916497	0.996234	0.193106	0.951132
PA14_17590	0.118962	0.999949	0.225302	0.99912	0.168886	0.997276	0.391278	0.439304	-0.0400918	0.994224	-0.129861	0.979891	-0.0689482	0.971103	0.303091	0.60457	-0.0553369	0.973219	0.167183	0.9999	-0.281615	0.99984	-0.0696458	0.944102	-0.484198	0.546897	-0.0713143	0.996234	-0.0561233	0.970667
PA14_17600	-0.0193611	0.999949	0.0610812	0.99912	-0.112984	0.999941	0.331151	0.614433	0.0456398	0.994273	0.202175	0.96803	-0.142795	0.955831	-0.00646973	0.995438	-0.481246	0.74393	0.155267	0.9999	0.0708762	0.99984	-0.334937	0.689497	-0.0956256	0.973263	-0.184803	0.996234	0.0148037	0.994072
PA14_17610,potD	-0.0105496	0.999949	0.257431	0.99912	0.491378	0.979565	1.11636	0.327346	-0.0134145	0.999081	0.524518	0.942793	-0.477436	0.870453	1.63249	0.164545	-0.0352524	0.994211	-0.0928847	0.9999	-1.36706	0.746898	-0.208957	0.925651	-0.305938	0.938783	-0.124362	0.996234	-0.404991	0.867952
PA14_17620,potC	-0.289771	0.999949	-0.0447109	0.99912	0.277152	0.999941	0.956004	0.377263	-0.451869	0.965366	0.163844	0.987042	0.12526	0.971103	1.33033	0.239358	0.507266	0.864337	-0.116491	0.9999	-1.26084	0.829619	0.525196	0.740433	-0.11969	0.982473	0.160613	0.996234	-0.136209	0.966292
PA14_17630,potB	0.0844848	0.999949	0.405628	0.99912	0.993144	0.830974	1.47165	0.182074	0.138554	0.993188	0.778978	0.844372	0.53408	0.845185	2.0672	0.0579174	0.807817	0.760801	0.315177	0.9999	-0.889601	0.99984	0.696185	0.63579	0.226196	0.962688	0.304409	0.996234	0.320752	0.903523
PA14_17640,potA	0.0999389	0.999949	-0.426689	0.99912	0.523163	0.95309	0.939154	0.283136	-0.498752	0.937872	-0.185344	0.979891	0.174496	0.960386	1.05416	0.252232	0.0521917	0.988574	0.361366	0.9999	-1.11578	0.666393	0.0330428	0.987538	-0.43746	0.859262	-0.36997	0.996234	-0.370717	0.840623
PA14_17650	-0.629989	0.940654	-0.240512	0.99912	-0.355317	0.95533	-0.482514	0.474076	-0.817061	0.593963	-0.617798	0.691461	-0.572123	0.659027	-0.952223	0.17274	-0.581312	0.681256	-0.204639	0.9999	-0.337127	0.99984	-0.663608	0.33684	-1.06867	0.191141	-0.43998	0.996234	-0.62048	0.465394
[truncated: 4,480 more rows]
